# Supplementary material for: A fat-tissue sensor couples growth to oxygen availability by remotely controlling insulin secretion
Source: Nat Commun. 2019 Apr 26;10:1955. doi: 10.1038/s41467-019-09943-y (PMC6486587; doi:10.1038/s41467-019-09943-y)
Supplement: Supplementary file 4 — Supplementary Data 1 [file 41467_2019_9943_MOESM4_ESM.xlsx]

## Sheet: Table S1
Transformant ID	CG#	Name	Symbol	Source	n	Mean	Z score	D size	SEM
104445	CG1869	Cht7	Cht7	VDRC	11	1514	-6.16325	-41.6345	3.59163
110277	CG32134	breathless	btl	VDRC	21	1691	-5.13823	-34.8111	3.00323
30717	CG33128	-	CG33128	VDRC	21	1868	-4.1132	-27.9877	2.35547
101706	CG8997	-	CG8997	VDRC	23	2042	-3.10555	-21.2799	2.32308
107777	CG30149	rigor mortis	rig	VDRC	20	2058	-3.01289	-20.6631	3.67219
105485	CG2835	G protein alpha s subunit	Galphas	VDRC	16	2077	-2.90286	-19.9306	3.91288
106168	CG32434	schizo	siz	VDRC	15	2091	-2.82179	-19.3909	5.15601
107083	CG8250	Anaplastic lymphoma kinase	Alk	VDRC	16	2096	-2.79283	-19.1981	3.39244
992	CG18402	Insulin-like receptor	InR	VDRC	15	2110	-2.71176	-18.6584	3.38426
51518	CG32395	-	CG32395	VDRC	13	2116	-2.67701	-18.4271	3.22898
26876	CG7485	Octopamine-Tyramine receptor	Oct-TyrR	VDRC	16	2118	-2.66543	-18.35	3.72976
106216	CG33462	-	CG33462	VDRC	17	2119	-2.65964	-18.3115	3.8241
108300	CG3152	Trap1	Trap1	VDRC	16	2130	-2.59593	-17.8874	5.56091
4594	CG30030	Gustatory receptor 47b	Gr47b	VDRC	16	2131	-2.59014	-17.8489	4.202
108018	CG4317	Multiple inositol polyphosphate phosphatase 2	Mipp2	VDRC	15	2135	-2.56698	-17.6947	5.30532
29552	CG31439	Mucin 96D	Muc96D	VDRC	10	2140	-2.53802	-17.5019	5.36393
105828	CG8083	-	CG8083	VDRC	15	2149	-2.4859	-17.155	3.96157
16652	CG3153	Niemann-Pick type C-2b	Npc2b	VDRC	20	2149	-2.4859	-17.155	5.18071
107358	CG13422	GNBP-like 3	GNBP-like3	VDRC	20	2150	-2.48011	-17.1164	2.67225
106735	CG2985	Yolk protein 1	Yp1	VDRC	16	2159	-2.42799	-16.7695	5.37779
107119	CG12943	polyphemus	polyph	VDRC	16	2174	-2.34113	-16.1912	3.99961
30859	CG2979	Yolk protein 2	Yp2	VDRC	16	2174	-2.34113	-16.1912	3.83577
101688	CG13641	-	CG13641	VDRC	22	2175	-2.33533	-16.1527	1.93968
107318	CG32066	-	CG32066	VDRC	21	2181	-2.30059	-15.9214	3.43226
104920	CG13589	-	CG13589	VDRC	22	2194	-2.2253	-15.4202	2.8109
101388	CG33104	eclair	eca	VDRC	18	2194	-2.2253	-15.4202	1.83546
107053	CG3093	deep orange	dor	VDRC	18	2197	-2.20793	-15.3045	4.60683
107523	CG14406	-	CG14406	VDRC	17	2202	-2.17897	-15.1118	2.85171
106742	CG31681	-	CG31681	VDRC	21	2203	-2.17318	-15.0732	3.16307
23521	CG16712	Immune induced molecule 33	IM33	VDRC	24	2204	-2.16739	-15.0347	2.46302
104242	CG11912	-	CG11912	VDRC	22	2205	-2.1616	-14.9961	1.91503
110746	CG3035	carmine	cm	VDRC	18	2208	-2.14423	-14.8805	3.38924
106092	CG8224	baboon	babo	VDRC	13	2211	-2.12685	-14.7648	1.96733
107205	CG11377	-	CG11377	VDRC	25	2214	-2.10948	-14.6492	2.38242
12969	CG10530	Lcp65Ag1	Lcp65Ag1	VDRC	11	2215	-2.10369	-14.6106	2.60364
107862	CG8343	-	CG8343	VDRC	20	2215	-2.10369	-14.6106	2.04298
12216	CG3009	-	CG3009	VDRC	15	2218	-2.08632	-14.495	4.62847
102691	CG17278	-	CG17278	VDRC	23	2219	-2.08053	-14.4564	2.16231
107614	CG11362	-	CG11362	VDRC	28	2219	-2.08053	-14.4564	1.87234
106079	CG31061	Gustatory receptor 98d	Gr98d	VDRC	18	2222	-2.06315	-14.3408	3.77996
27515	CG8084	anachronism	ana	Bloomington	55	2223	-2.05736	-14.3022	1.87653
104607	CG8579	Jonah 44E	Jon44E	VDRC	22	2224	-2.05157	-14.2637	2.17803
107772	CG8193	Prophenoloxidase 2	PPO2	VDRC	9	2225	-2.04578	-14.2251	4.38191
107254	CG3410	lectin-24A	lectin-24A	VDRC	25	2226	-2.03999	-14.1866	2.35158
105867	CG7313	Chemosensory protein A 75a	CheA75a	VDRC	16	2226	-2.03999	-14.1866	3.5852
101940	CG4151	-	CG4151	VDRC	12	2231	-2.01103	-13.9938	3.33857
107768	CG12023	GV1	GV1	VDRC	24	2231	-2.01103	-13.9938	1.86497
5281	CG13049	-	CG13049	VDRC	22	2232	-2.00524	-13.9553	2.60542
101721	CG6592	-	CG6592	VDRC	19	2232	-2.00524	-13.9553	2.0253
101799	CG10005	-	CG10005	VDRC	24	2233	-1.99945	-13.9167	1.88858
51620	CG31515	-	CG31515	VDRC	16	2239	-1.9647	-13.6854	3.87433
107440	CG12911	-	CG12911	VDRC	19	2240	-1.95891	-13.6469	2.4675
107657	CG6462	-	CG6462	VDRC	21	2241	-1.95312	-13.6083	2.75927
110650	CG7450	Cyclic-AMP response element binding protein A	CrebA	VDRC	18	2241	-1.95312	-13.6083	2.06262
101804	CG34331	-	CG34331	VDRC	20	2243	-1.94154	-13.5312	3.09464
100870	CG14416	-	CG14416	VDRC	24	2246	-1.92417	-13.4156	1.90432
107648	CG14396	Ret oncogene	Ret	VDRC	18	2248	-1.91258	-13.3385	2.68959
108740	CG31072	lysosomal enzyme receptor protein	Lerp	VDRC	21	2248	-1.91258	-13.3385	2.93593
106939	CG11413	-	CG11413	VDRC	24	2249	-1.90679	-13.2999	2.52598
100937	CG17780	-	CG17780	VDRC	21	2250	-1.901	-13.2614	2.25453
108878	CG31145	-	CG31145	VDRC	20	2252	-1.88942	-13.1843	3.68943
38503	CG11427	ruby	rb	VDRC	19	2253	-1.88363	-13.1457	2.41444
102388	CG13998	-	CG13998	VDRC	21	2255	-1.87205	-13.0686	2.06945
109157	CG1180	Lysozyme E	LysE	VDRC	33	2255	-1.87205	-13.0686	2.03337
3875	CG31783	neither inactivation nor afterpotential D	ninaD	VDRC	16	2257	-1.86046	-12.9915	5.10794
1194	CG6844	nicotinic Acetylcholine Receptor alpha2	nAChRalpha2	VDRC	35	2258	-1.85467	-12.953	2.86062
104825	CG18778	Cuticular protein 65Au	Cpr65Au	VDRC	20	2260	-1.84309	-12.8759	2.18952
106220	CG8696	Maltase A1	Mal-A1	VDRC	20	2261	-1.8373	-12.8373	3.30152
105188	CG14945	-	CG14945	VDRC	18	2266	-1.80834	-12.6446	3.03487
102034	CG30413	-	CG30413	VDRC	24	2269	-1.79097	-12.5289	2.30564
104651	CG9616	-	CG9616	VDRC	20	2271	-1.77939	-12.4518	1.83609
106008	CG11213	Chorion protein 38	Cp38	VDRC	22	2271	-1.77939	-12.4518	2.09584
106781	CG7714	-	CG7714	VDRC	22	2272	-1.7736	-12.4133	2.72049
102406	CG2216	Ferritin 1 heavy chain homologue	Fer1HCH	VDRC	11	2274	-1.76201	-12.3362	3.17319
100861	CG7298	-	CG7298	VDRC	19	2274	-1.76201	-12.3362	2.2464
108032	CG3916	-	CG3916	VDRC	23	2274	-1.76201	-12.3362	2.16231
102225	CG14292	-	CG14292	VDRC	22	2275	-1.75622	-12.2976	1.95612
54475	CG15002	masquerade	mas	Bloomington	13	2276	-1.75043	-12.2591	4.1378
104384	CG11999	-	CG11999	VDRC	24	2277	-1.74464	-12.2205	2.14826
100826	CG33342	HDC15381	CG33342	VDRC	27	2277	-1.74464	-12.2205	2.54473
102838	CG17843	-	CG17843	VDRC	16	2279	-1.73306	-12.1434	2.0239
101300	CG5255	-	CG5255	VDRC	18	2280	-1.72727	-12.1049	2.80771
60126	CG5885	-	CG5885	Bloomington	44	2281	-1.72148	-12.0663	1.51686
58054	CG43319	-	CG43319	Bloomington	61	2281	-1.72148	-12.0663	1.45609
102041	CG7649	Meltrin	Meltrin	VDRC	18	2282	-1.71569	-12.0278	2.86223
107918	CG7160	Cuticular protein 78E	Cpr78E	VDRC	18	2282	-1.71569	-12.0278	3.11665
41204	CG13114	-	CG13114	VDRC	25	2283	-1.70989	-11.9892	1.58057
100825	CG10609	Odorant receptor co-receptor	Orco	VDRC	24	2285	-1.69831	-11.9121	1.75481
101685	CG31266	-	CG31266	VDRC	16	2287	-1.68673	-11.835	2.47687
108278	CG32257	Gustatory receptor 64b	Gr64b	VDRC	21	2288	-1.68094	-11.7965	3.28925
22451	CG6847	-	CG6847	VDRC	13	2290	-1.66936	-11.7194	2.74784
110058	CG16700	-	CG16700	VDRC	18	2292	-1.65777	-11.6423	1.9445
109872	CG13064	-	CG13064	VDRC	22	2293	-1.65198	-11.6037	2.31776
102279	CG30033	-	CG30033	VDRC	22	2296	-1.63461	-11.488	2.03009
106230	CG16998	-	CG16998	VDRC	20	2299	-1.61724	-11.3724	2.28434
106151	CG31413	-	CG31413	VDRC	13	2300	-1.61145	-11.3338	3.62458
101748	CG11159	-	CG11159	VDRC	20	2301	-1.60565	-11.2953	2.78431
107685	CG18779	Larval cuticle protein	Lcp65Ag3	VDRC	19	2303	-1.59407	-11.2182	2.03414
109337	CG11556	Rabphilin	Rph	VDRC	18	2304	-1.58828	-11.1796	1.98084
104815	CG14454	-	CG14454	VDRC	18	2305	-1.58249	-11.1411	2.26252
49668	CG14929	-	CG14929	VDRC	20	2306	-1.5767	-11.1025	2.69811
103321	CG2560	Cuticular protein 11A	Cpr11A	VDRC	14	2306	-1.5767	-11.1025	2.11213
105451	CG33458	-	CG33458	VDRC	24	2307	-1.57091	-11.064	2.66762
104614	CG12310	-	CG12310	VDRC	19	2307	-1.57091	-11.064	2.0253
100878	CG6763	-	CG6763	VDRC	20	2309	-1.55933	-10.9869	2.89637
109262	CG14265	-	CG14265	VDRC	22	2309	-1.55933	-10.9869	2.77802
103448	CG18107	-	CG18107	VDRC	25	2310	-1.55354	-10.9483	2.11257
38227	CG9672	-	CG9672	VDRC	24	2311	-1.54774	-10.9098	2.53385
106311	CG12410	crossveinless	cv	VDRC	21	2311	-1.54774	-10.9098	3.39861
42909	CG4653	-	CG4653	VDRC	23	2312	-1.54195	-10.8712	2.01762
104903	CG13038	-	CG13038	VDRC	18	2313	-1.53616	-10.8327	2.11714
109277	CG4353	hemipterous	hep	VDRC	17	2314	-1.53037	-10.7941	2.68341
104595	CG6329	-	CG6329	VDRC	19	2314	-1.53037	-10.7941	2.27293
105799	CG8942	Nimrod C1	NimC1	VDRC	19	2314	-1.53037	-10.7941	2.53825
109715	CG12256	-	CG12256	VDRC	22	2315	-1.52458	-10.7556	2.19447
15093	CG32400	Lcp65Ab1	Lcp65Ab1	VDRC	13	2316	-1.51879	-10.717	6.61834
104254	CG7526	faulty attraction	frac	VDRC	28	2318	-1.50721	-10.6399	2.26575
107700	CG34224	-	CG34224	VDRC	20	2318	-1.50721	-10.6399	2.56019
107301	CG3074	Secreted Wg-interacting molecule	Swim	VDRC	20	2319	-1.50142	-10.6014	3.93941
103983	CG14400	-	CG14400	VDRC	22	2320	-1.49562	-10.5628	1.90681
108326	CG30098	-	CG30098	VDRC	29	2320	-1.49562	-10.5628	2.00442
37763	CG13094	Diuretic hormone 31	Dh31	VDRC	42	2320	-1.49562	-10.5628	2.44482
103491	CG12057	-	CG12057	VDRC	20	2322	-1.48404	-10.4857	2.18952
102079	CG14565	-	CG14565	VDRC	22	2323	-1.47825	-10.4472	1.85749
101427	CG16799	-	CG16799	VDRC	22	2323	-1.47825	-10.4472	2.6383
107603	CG16786	-	CG16786	VDRC	22	2324	-1.47246	-10.4086	2.01365
51123	CG5609	Turandot B	TotB	VDRC	19	2325	-1.46667	-10.3701	2.44981
104590	CG1169	Osiris 18	Osi18	VDRC	22	2325	-1.46667	-10.3701	1.90681
17878	CG31893	Peritrophin-15b	Peritrophin-15b	VDRC	19	2325	-1.46667	-10.3701	4.29823
44573	CG34290	-	CG34290	Bloomington	64	2327	-1.45509	-10.293	1.47456
102420	CG13408	-	CG13408	VDRC	16	2327	-1.45509	-10.293	2.48651
101655	CG13311	-	CG13311	VDRC	21	2327	-1.45509	-10.293	1.77502
100662	CG13225	Odorant receptor 47a	Or47a	VDRC	19	2328	-1.4493	-10.2544	1.88379
43783	CG4527	Sterile20-like kinase	Slik	VDRC	16	2328	-1.4493	-10.2544	3.52737
105010	CG14624	-	CG14624	VDRC	25	2328	-1.4493	-10.2544	2.06631
5266	CG13460	-	CG13460	VDRC	14	2329	-1.4435	-10.2159	2.32849
106884	CG13159	-	CG13159	VDRC	21	2329	-1.4435	-10.2159	2.52372
108048	CG16992	methuselah-like 6	mthl6	VDRC	17	2330	-1.43771	-10.1773	2.53381
101906	CG44007	-	Pde1c	VDRC	18	2331	-1.43192	-10.1388	2.65324
101782	CG31041	-	CG31041	VDRC	23	2331	-1.43192	-10.1388	2.36327
102390	CG17475	-	CG17475	VDRC	17	2333	-1.42034	-10.0617	1.79518
18834	CG32304	obstructor-I	obst-I	VDRC	12	2333	-1.42034	-10.0617	5.38623
102293	CG43374	Cht6	Cht6	VDRC	22	2334	-1.41455	-10.0231	1.61092
104768	CG14826	-	CG14826	VDRC	17	2335	-1.40876	-9.98458	2.36552
107522	CG14854	-	CG14854	VDRC	27	2336	-1.40297	-9.94603	1.86218
102185	CG18531	Gustatory receptor 2a	Gr2a	VDRC	27	2339	-1.38559	-9.83038	2.23313
102095	CG13616	-	CG13616	VDRC	18	2340	-1.3798	-9.79183	2.4806
100544	CG14933	-	CG14933	VDRC	21	2341	-1.37401	-9.75328	1.43011
109031	CG15394	-	CG15394	VDRC	26	2341	-1.37401	-9.75328	1.95814
107217	CG33194	Chemosensory protein A 29a	CheA29a	VDRC	19	2341	-1.37401	-9.75328	2.31715
101536	CG14042	-	CG14042	VDRC	21	2341	-1.37401	-9.75328	2.08628
30940	CG10591	-	CG10591	VDRC	21	2342	-1.36822	-9.71473	2.32182
102998	CG6996	-	CG6996	VDRC	20	2342	-1.36822	-9.71473	3.53426
55617	CG11842	-	CG11842	Bloomington	43	2343	-1.36243	-9.67618	1.63433
108129	CG31196	14-3-3epsilon	14-3-3epsilon	VDRC	19	2344	-1.35664	-9.63763	1.52118
107435	CG11335	lysyl oxidase-like	lox	VDRC	20	2344	-1.35664	-9.63763	2.01712
100503	CG15614	-	CG15614	VDRC	21	2344	-1.35664	-9.63763	3.16307
13001	CG31931	Gustatory receptor 22b	Gr22b	VDRC	13	2344	-1.35664	-9.63763	5.02523
41244	CG17097	-	CG17097	VDRC	23	2345	-1.35085	-9.59907	1.98547
35653	CG4783	-	CG4783	VDRC	20	2345	-1.35085	-9.59907	2.14642
107831	CG13694	-	CG13694	VDRC	19	2346	-1.34506	-9.56052	2.94508
103196	CG42717	-	CG42717	VDRC	26	2347	-1.33926	-9.52197	1.85229
106882	CG13565	Orcokinin	Orcokinin	VDRC	23	2347	-1.33926	-9.52197	2.59638
107766	CG2845	Raf oncogene	Raf	VDRC	20	2348	-1.33347	-9.48342	4.5342
108431	CG10104	-	CG10104	VDRC	22	2349	-1.32768	-9.44487	2.45748
101823	CG30380	-	CG30380	VDRC	20	2349	-1.32768	-9.44487	2.2671
108963	CG32055	-	CG32055	VDRC	15	2349	-1.32768	-9.44487	5.29537
109078	CG34185	-	CG34185	VDRC	18	2350	-1.32189	-9.40632	2.09897
107498	CG14419	-	CG14419	VDRC	33	2350	-1.32189	-9.40632	1.89915
108663	CG11062	Activin-beta	Actbeta	VDRC	21	2350	-1.32189	-9.40632	2.34706
46075	CG14495	-	CG14495	VDRC	21	2351	-1.3161	-9.36777	2.96958
103490	CG10477	-	CG10477	VDRC	23	2352	-1.31031	-9.32922	1.75236
104980	CG5476	TweedleN	TwdlN	VDRC	28	2353	-1.30452	-9.29067	1.52264
106526	CG13403	-	CG13403	VDRC	21	2354	-1.29873	-9.25212	1.76661
105474	CG14332	-	CG14332	VDRC	23	2354	-1.29873	-9.25212	2.6848
13050	CG9689	-	CG9689	VDRC	20	2355	-1.29294	-9.21357	2.0947
105039	CG14243	TweedleD	TwdlD	VDRC	16	2355	-1.29294	-9.21357	2.56361
108488	CG1165	Lysozyme S	LysS	VDRC	22	2355	-1.29294	-9.21357	2.38351
105914	CG30287	-	CG30287	VDRC	26	2357	-1.28135	-9.13647	2.26055
102331	CG11381	-	CG11381	VDRC	14	2357	-1.28135	-9.13647	3.61637
109320	CG14877	-	CG14877	VDRC	18	2358	-1.27556	-9.09792	1.52652
100410	CG7658	Cuticular protein 78Cc	Cpr78Cc	VDRC	29	2358	-1.27556	-9.09792	2.90641
106111	CG15369	-	CG15369	VDRC	26	2359	-1.26977	-9.05937	1.85229
105546	CG32853	methuselah-like 12	mthl12	VDRC	19	2359	-1.26977	-9.05937	2.326
106797	CG9290	Cuticular protein 76Bb	Cpr76Bb	VDRC	26	2359	-1.26977	-9.05937	2.23787
45725	CG3279	Vesicle transport through interaction with t-SNAREs 1a	Vti1a	VDRC	26	2360	-1.26398	-9.02082	1.72377
105324	CG18741	Dopamine 1-like receptor 2	Dop1R2	VDRC	21	2360	-1.26398	-9.02082	1.68248
107707	CG8709	Lipin	Lpin	VDRC	21	2361	-1.25819	-8.98227	1.78343
103281	CG13590	-	CG13590	VDRC	19	2361	-1.25819	-8.98227	2.97161
33824	CG11348	nicotinic Acetylcholine Receptor beta1	nAChRbeta1	VDRC	18	2362	-1.2524	-8.94372	1.67191
105020	CG14247	-	CG14247	VDRC	18	2362	-1.2524	-8.94372	1.59013
110140	CG31363	Jupiter	Jupiter	VDRC	26	2362	-1.2524	-8.94372	2.66125
107434	CG4313	-	CG4313	VDRC	21	2362	-1.2524	-8.94372	2.95276
104661	CG17290	-	CG17290	VDRC	23	2364	-1.24082	-8.86662	2.45973
102132	CG13427	-	CG13427	VDRC	22	2364	-1.24082	-8.86662	2.20269
101514	CG32698	-	CG32698	VDRC	15	2364	-1.24082	-8.86662	2.15
106388	CG31606	-	CG31606	VDRC	20	2364	-1.24082	-8.86662	2.36192
27534	CG9388	Adaptor Protein complex 1, mu subunit	AP-1mu	Bloomington	40	2365	-1.23502	-8.82806	1.49337
108435	CG13934	Cuticular protein 62Ba	Cpr62Ba	VDRC	19	2365	-1.23502	-8.82806	2.36137
108489	CG15199	-	CG15199	VDRC	18	2365	-1.23502	-8.82806	2.83497
44856	CG6749	-	CG6749	VDRC	24	2365	-1.23502	-8.82806	2.2663
29917	CG32704	Ionotropic receptor 8a	Ir8a	VDRC	15	2365	-1.23502	-8.82806	4.27014
105320	CG16873	Nimrod B5	NimB5	VDRC	22	2366	-1.22923	-8.78951	2.37529
100037	CG17240	Serine protease 12	Ser12	VDRC	9	2367	-1.22344	-8.75096	2.33873
100867	CG4971	Wnt oncogene analog 10	Wnt10	VDRC	20	2367	-1.22344	-8.75096	2.56019
109222	CG13041	-	CG13041	VDRC	20	2368	-1.21765	-8.71241	1.93953
103795	CG5399	-	CG5399	VDRC	20	2368	-1.21765	-8.71241	2.3533
105423	CG7484	-	CG7484	VDRC	28	2368	-1.21765	-8.71241	2.17104
109149	CG34165	-	CG34165	VDRC	24	2369	-1.21186	-8.67386	1.92793
107917	CG1131	alpha-Esterase-10	alpha-Est10	VDRC	28	2369	-1.21186	-8.67386	2.17832
102355	CG13102	-	CG13102	VDRC	26	2369	-1.21186	-8.67386	2.28323
101985	CG6018	-	CG6018	VDRC	23	2369	-1.21186	-8.67386	1.99351
108366	CG1857	necrotic	nec	VDRC	19	2370	-1.20607	-8.63531	2.69745
42503	CG10816	Drosocin	Dro	VDRC	24	2370	-1.20607	-8.63531	2.56532
109504	CG1467	Syntaxin 16	Syx16	VDRC	16	2371	-1.20028	-8.59676	1.82151
103322	CG14298	-	CG14298	VDRC	23	2372	-1.19449	-8.55821	2.9983
107168	CG16961	Odorant receptor 33b	Or33b	VDRC	22	2373	-1.1887	-8.51966	1.84927
102644	CG18321	midkine and pleiotrophin 2	miple2	VDRC	19	2373	-1.1887	-8.51966	2.21987
101840	CG17738	-	CG17738	VDRC	24	2373	-1.1887	-8.51966	2.56532
103680	CG34273	-	CG34273	VDRC	24	2374	-1.1829	-8.48111	1.71546
107496	CG14629	-	CG14629	VDRC	19	2375	-1.17711	-8.44256	2.99815
55959	CG34129	-	CG34129	Bloomington	59	2375	-1.17711	-8.44256	1.58094
105572	CG7279	Lipase 1	Lip1	VDRC	20	2375	-1.17711	-8.44256	4.25836
102053	CG8342	Kazal-type protease inhibitor m1	Kaz-m1	VDRC	16	2376	-1.17132	-8.40401	2.44796
46982	CG7031	-	CG7031	VDRC	26	2376	-1.17132	-8.40401	2.16983
104508	CG13738	-	CG13738	VDRC	25	2376	-1.17132	-8.40401	2.30532
100880	CG6680	Serpin 77Ba	Spn77Ba	VDRC	25	2377	-1.16553	-8.36546	2.60601
109098	CG34212	-	CG34212	VDRC	23	2378	-1.15974	-8.32691	1.83274
103717	CG7127	Exo70 ortholog (S. cerevisiae)	Exo70	VDRC	19	2379	-1.15395	-8.28836	3.15734
105078	CG2071	Serine protease 6	Ser6	VDRC	15	2379	-1.15395	-8.28836	2.16991
101987	CG7567	-	CG7567	VDRC	22	2380	-1.14816	-8.24981	2.58076
101927	CG30450	Odorant-binding protein 56f	Obp56f	VDRC	27	2380	-1.14816	-8.24981	1.83992
105266	CG10658	Helical Factor	Hf	VDRC	25	2380	-1.14816	-8.24981	1.58828
109233	CG1179	Lysozyme B	LysB	VDRC	29	2380	-1.14816	-8.24981	2.14759
106480	CG13726	Odorant receptor 74a	Or74a	VDRC	19	2381	-1.14237	-8.21126	2.09605
102212	CG1327	Ccp84Ac	Ccp84Ac	VDRC	24	2381	-1.14237	-8.21126	2.73844
110127	CG12546	-	CG12546	VDRC	26	2382	-1.13658	-8.17271	1.94302
105327	CG17777	-	CG17777	VDRC	19	2384	-1.12499	-8.09561	2.00761
49253	CG30002	-	CG30002	VDRC	22	2384	-1.12499	-8.09561	2.28488
104736	CG31619	no long nerve cord	nolo	VDRC	23	2384	-1.12499	-8.09561	1.87293
101538	CG2621	shaggy	sgg	VDRC	18	2385	-1.1192	-8.05705	3.83448
41219	CG8827	Angiotensin converting enzyme	Ance	VDRC	19	2385	-1.1192	-8.05705	3.55532
106822	CG12244	licorne	lic	VDRC	18	2386	-1.11341	-8.0185	3.62549
106565	CG10852	Accessory gland protein 63F	Acp63F	VDRC	22	2386	-1.11341	-8.0185	2.03009
102903	CG15249	-	CG15249	VDRC	23	2386	-1.11341	-8.0185	2.81342
102905	CG33512	defective proboscis extension response 4	dpr4	VDRC	20	2387	-1.10762	-7.97995	1.46543
103331	CG32382	sphinx2	sphinx2	VDRC	19	2387	-1.10762	-7.97995	2.12258
62848	CG34051	-	CG34051	Bloomington	20	2387	-1.10762	-7.97995	2.21538
109231	CG7287	Lcp65Aa	Lcp65Aa	VDRC	28	2387	-1.10762	-7.97995	2.53531
102200	CG13299	-	CG13299	VDRC	16	2387	-1.10762	-7.97995	3.80686
106228	CG7219	Serpin 28Dc	Spn28Dc	VDRC	24	2388	-1.10183	-7.9414	1.57382
109818	CG4666	-	CG4666	VDRC	23	2390	-1.09025	-7.8643	2.26681
105785	CG11956	SP1029	SP1029	VDRC	23	2390	-1.09025	-7.8643	2.74107
15082	CG13208	Odorant-binding protein 47b	Obp47b	VDRC	16	2390	-1.09025	-7.8643	5.23323
102284	CG3355	-	CG3355	VDRC	33	2391	-1.08446	-7.82575	2.07363
105197	CG13058	-	CG13058	VDRC	19	2392	-1.07866	-7.7872	3.08659
104591	CG12540	-	CG12540	VDRC	21	2393	-1.07287	-7.74865	1.58995
106007	CG13888	Gustatory receptor 61a	Gr61a	VDRC	31	2393	-1.07287	-7.74865	1.46786
101158	CG14569	-	CG14569	VDRC	21	2393	-1.07287	-7.74865	2.46484
102678	CG32695	-	CG32695	VDRC	24	2393	-1.07287	-7.74865	2.69123
43188	CG7025	-	CG7025	VDRC	21	2394	-1.06708	-7.7101	2.00215
107670	CG13314	-	CG13314	VDRC	22	2394	-1.06708	-7.7101	2.70405
104748	CG31832	-	CG31832	VDRC	26	2394	-1.06708	-7.7101	1.77669
15762	CG18125	Spermathecal endopeptidase 2	Send2	VDRC	23	2395	-1.06129	-7.67155	2.31504
104706	CG10612	Odorant receptor 83a	Or83a	VDRC	16	2395	-1.06129	-7.67155	3.26715
102554	CG2555	Cuticular protein 11B	Cpr11B	VDRC	17	2395	-1.06129	-7.67155	2.15047
107609	CG17867	Odorant receptor 10a	Or10a	VDRC	20	2395	-1.06129	-7.67155	1.94815
9433	CG1891	saxophone	sax	VDRC	16	2396	-1.0555	-7.633	2.07209
108714	CG14963	-	CG14963	VDRC	30	2396	-1.0555	-7.633	1.81589
105223	CG43091	-	CG43091	VDRC	16	2397	-1.04971	-7.59445	2.44796
109474	CG13031	-	CG13031	VDRC	31	2397	-1.04971	-7.59445	2.27795
102423	CG33775	-	CG33775	VDRC	22	2397	-1.04971	-7.59445	1.88215
100640	CG9889	yellow-d	yellow-d	VDRC	24	2398	-1.04392	-7.5559	2.03809
104553	CG13198	-	CG13198	VDRC	22	2398	-1.04392	-7.5559	2.21091
101407	CG4356	muscarinic Acetylcholine Receptor, A-type	mAChR-A	VDRC	21	2398	-1.04392	-7.5559	1.41328
100445	CG31410	Niemann-Pick type C-2e	Npc2e	VDRC	24	2399	-1.03813	-7.51735	1.34561
104483	CG16740	Rhodopsin 2	Rh2	VDRC	14	2399	-1.03813	-7.51735	2.25637
107377	CG30072	Odorant-binding protein 50c	Obp50c	VDRC	22	2399	-1.03813	-7.51735	1.83284
106295	CG30148	-	CG30148	VDRC	19	2399	-1.03813	-7.51735	3.09543
106524	CG17279	-	CG17279	VDRC	16	2399	-1.03813	-7.51735	1.97571
103200	CG34247	-	CG34247	VDRC	20	2400	-1.03234	-7.4788	2.58605
103815	CG14360	Odorant receptor 88a	Or88a	VDRC	20	2400	-1.03234	-7.4788	2.03436
104124	CG14715	-	CG14715	VDRC	19	2400	-1.03234	-7.4788	1.87495
29676	CG13239	-	CG13239	VDRC	22	2402	-1.02075	-7.4017	2.66295
38204	CG17919	-	CG17919	VDRC	18	2402	-1.02075	-7.4017	2.1444
106866	CG15582	Odorant-binding protein 83cd	Obp83cd	VDRC	19	2402	-1.02075	-7.4017	2.28178
101590	CG42584	Ionotropic receptor 76a	Ir76a	VDRC	15	2402	-1.02075	-7.4017	2.61782
107879	CG7496	PGRP-SD	PGRP-SD	VDRC	15	2403	-1.01496	-7.36315	2.14004
105030	CG14502	-	CG14502	VDRC	30	2404	-1.00917	-7.3246	1.86516
109144	CG34260	-	CG34260	VDRC	29	2404	-1.00917	-7.3246	1.50332
107223	CG5756	-	CG5756	VDRC	10	2405	-1.00338	-7.28604	1.60918
102782	CG13063	-	CG13063	VDRC	22	2406	-0.997589	-7.24749	2.65474
102556	CG10297	Adult cuticle protein 65Aa	Acp65Aa	VDRC	24	2406	-0.997589	-7.24749	1.9594
109728	CG15254	-	CG15254	VDRC	24	2406	-0.997589	-7.24749	1.65251
109942	CG34256	-	CG34256	VDRC	20	2407	-0.991798	-7.20894	2.2671
47360	CG1368	-	CG1368	VDRC	24	2407	-0.991798	-7.20894	1.81776
60046	CG4835	-	CG4835	Bloomington	38	2407	-0.991798	-7.20894	2.03246
106722	CG7306	obstructor-F	obst-F	VDRC	15	2407	-0.991798	-7.20894	2.94629
109482	CG17820	female-specific independent of transformer	fit	VDRC	24	2407	-0.991798	-7.20894	2.25843
101055	CG12811	-	CG12811	VDRC	18	2407	-0.991798	-7.20894	2.5442
103653	CG7062	Rab19	Rab19	VDRC	11	2407	-0.991798	-7.20894	2.42929
47112	CG33494	-	CG33494	VDRC	24	2408	-0.986007	-7.17039	1.71546
107781	CG14147	-	CG14147	VDRC	23	2408	-0.986007	-7.17039	2.02566
102682	CG32726	-	CG32726	VDRC	23	2408	-0.986007	-7.17039	2.43562
110144	CG33912	-	CG33912	VDRC	23	2409	-0.980216	-7.13184	1.54336
102437	CG1385	Defensin	Def	VDRC	20	2409	-0.980216	-7.13184	1.50853
104076	CG33928	-	CG33928	VDRC	24	2410	-0.974425	-7.09329	1.90432
106378	CG33627	-	CG33627	VDRC	22	2410	-0.974425	-7.09329	3.14787
105553	CG17916	Odorant receptor 92a	Or92a	VDRC	22	2411	-0.968634	-7.05474	2.02187
108036	CG3022	metabotropic GABA-B receptor subtype 3	GABA-B-R3	VDRC	22	2412	-0.962843	-7.01619	1.86571
100258	CG3078	-	CG3078	VDRC	24	2412	-0.962843	-7.01619	1.80989
109243	CG18773	Lcp65Ab2	Lcp65Ab2	VDRC	24	2413	-0.957051	-6.97764	2.22695
1703	CG30396	Gustatory receptor 58a	Gr58a	VDRC	14	2413	-0.957051	-6.97764	2.40061
100423	CG3117	-	CG3117	VDRC	23	2413	-0.957051	-6.97764	1.93724
102769	CG9080	Listericin	Listericin	VDRC	17	2414	-0.95126	-6.93909	2.81431
105857	CG12986	-	CG12986	VDRC	25	2415	-0.945469	-6.90054	2.35158
100770	CG9623	inflated	if	VDRC	11	2415	-0.945469	-6.90054	4.12631
109527	CG11852	-	CG11852	VDRC	19	2416	-0.939678	-6.86199	1.83073
60033	CG3662	-	CG3662	Bloomington	44	2416	-0.939678	-6.86199	1.44711
109086	CG12506	-	CG12506	VDRC	31	2416	-0.939678	-6.86199	2.34027
106343	CG1701	-	CG1701	VDRC	19	2417	-0.933887	-6.82344	2.04299
104659	CG31323	-	CG31323	VDRC	22	2417	-0.933887	-6.82344	2.64652
102877	CG5767	-	CG5767	VDRC	24	2417	-0.933887	-6.82344	2.37646
106523	CG7325	Eig71Ek	Eig71Ek	VDRC	16	2418	-0.928096	-6.78489	2.8431
104906	CG16705	Spatzle-Processing Enzyme	SPE	VDRC	15	2420	-0.916514	-6.70779	1.77176
106799	CG16995	-	CG16995	VDRC	19	2420	-0.916514	-6.70779	3.73221
104953	CG11674	-	CG11674	VDRC	15	2420	-0.916514	-6.70779	2.64768
108825	CG7452	Syntaxin 17	Syx17	VDRC	17	2421	-0.910723	-6.66924	2.03827
105839	CG9494	Tetraspanin 29Fa	Tsp29Fa	VDRC	20	2421	-0.910723	-6.66924	1.82747
104932	CG14989	-	CG14989	VDRC	22	2421	-0.910723	-6.66924	2.03009
103208	CG11843	-	CG11843	VDRC	30	2421	-0.910723	-6.66924	2.46341
108800	CG13158	Odorant receptor 49a	Or49a	VDRC	20	2421	-0.910723	-6.66924	3.00843
106107	CG1632	-	CG1632	VDRC	23	2422	-0.904931	-6.63069	2.32308
103981	CG2346	FMRFamide	FMRFa	VDRC	23	2422	-0.904931	-6.63069	1.51925
102604	CG14059	Insulin-like peptide 8	Ilp8	VDRC	16	2423	-0.89914	-6.59214	2.11064
107680	CG9331	-	CG9331	VDRC	29	2423	-0.89914	-6.59214	1.9901
53376	CG30283	-	CG30283	Bloomington	31	2424	-0.893349	-6.55359	1.87637
106332	CG15537	-	CG15537	VDRC	16	2425	-0.887558	-6.51503	1.54202
103438	CG10031	-	CG10031	VDRC	30	2425	-0.887558	-6.51503	1.5062
56996	CG6168	-	CG6168	Bloomington	43	2425	-0.887558	-6.51503	1.74015
102505	CG31778	-	CG31778	VDRC	21	2425	-0.887558	-6.51503	2.26294
108033	CG13022	-	CG13022	VDRC	24	2425	-0.887558	-6.51503	2.35286
9229	CG13069	-	CG13069	VDRC	22	2425	-0.887558	-6.51503	2.67117
104164	CG9120	Lysozyme X	LysX	VDRC	18	2427	-0.875976	-6.43793	2.41699
108479	CG15517	-	CG15517	VDRC	28	2428	-0.870185	-6.39938	2.06904
33344	CG14377	-	CG14377	Bloomington	54	2429	-0.864394	-6.36083	1.41119
101707	CG13640	-	CG13640	VDRC	18	2429	-0.864394	-6.36083	3.26203
100474	CG12869	-	CG12869	VDRC	21	2430	-0.858603	-6.32228	1.94327
55962	CG2918	-	CG2918	Bloomington	50	2430	-0.858603	-6.32228	1.79366
102073	CG17716	faint sausage	fas	VDRC	25	2431	-0.852812	-6.28373	1.87355
101992	CG2105	Corin	Corin	VDRC	20	2431	-0.852812	-6.28373	3.31876
101245	CG14607	-	CG14607	VDRC	26	2431	-0.852812	-6.28373	2.14715
106221	CG14304	-	CG14304	VDRC	20	2431	-0.852812	-6.28373	2.34468
31095	CG12813	Niemann-Pick type C-2d	Npc2d	VDRC	23	2431	-0.852812	-6.28373	2.6205
101945	CG32136	Tetraspanin 68C	Tsp68C	VDRC	24	2432	-0.84702	-6.24518	2.21908
108462	CG17633	-	CG17633	VDRC	14	2433	-0.841229	-6.20663	2.57576
105195	CG33943	BG642312	BG642312	VDRC	33	2434	-0.835438	-6.16808	1.69783
105844	CG6953	fat-spondin	fat-spondin	VDRC	21	2434	-0.835438	-6.16808	3.09577
103059	CG16836	-	CG16836	VDRC	20	2434	-0.835438	-6.16808	2.44812
107767	CG7663	Cuticular protein 78Cb	Cpr78Cb	VDRC	19	2435	-0.829647	-6.12953	2.29946
100650	CG33640	-	CG33640	VDRC	23	2435	-0.829647	-6.12953	2.2025
102328	CG13044	-	CG13044	VDRC	21	2435	-0.829647	-6.12953	2.84339
110063	CG10041	-	CG10041	VDRC	20	2437	-0.818065	-6.05243	1.90505
105057	CG5778	-	CG5778	VDRC	21	2438	-0.812274	-6.01388	2.26294
106499	CG4357	sodium chloride cotransporter 69	Ncc69	VDRC	23	2438	-0.812274	-6.01388	2.12212
103954	CG33151	Gustatory receptor 59e	Gr59e	VDRC	17	2439	-0.806483	-5.97533	3.73995
9044	CG13445	-	CG13445	VDRC	21	2440	-0.800692	-5.93678	3.34814
105007	CG18404	-	CG18404	VDRC	28	2440	-0.800692	-5.93678	1.59549
102898	CG18211	betaTrypsin	betaTry	VDRC	24	2440	-0.800692	-5.93678	2.47876
100072	CG43386	-	CG43386	VDRC	19	2441	-0.794901	-5.89823	1.97223
102994	CG33795	-	CG33795	VDRC	23	2441	-0.794901	-5.89823	2.4115
103436	CG12481	-	CG12481	VDRC	24	2441	-0.794901	-5.89823	2.22695
105591	CG32580	Mucin 14A	Muc14A	VDRC	10	2441	-0.794901	-5.89823	3.84008
101263	CG5390	-	CG5390	VDRC	22	2442	-0.789109	-5.85968	1.59448
10224	CG11911	-	CG11911	VDRC	22	2442	-0.789109	-5.85968	1.75065
105013	CG32283	Drosomycin-like 3	Drsl3	VDRC	19	2442	-0.789109	-5.85968	1.85726
104534	CG4812	Ser8	Ser8	VDRC	19	2443	-0.783318	-5.82113	2.81242
102371	CG32073	-	CG32073	VDRC	16	2443	-0.783318	-5.82113	2.09136
109556	CG14266	new glue 2	ng2	VDRC	18	2444	-0.777527	-5.78258	1.96267
100743	CG12056	-	CG12056	VDRC	19	2444	-0.777527	-5.78258	2.40559
102383	CG15023	-	CG15023	VDRC	19	2444	-0.777527	-5.78258	2.14911
100787	CG7576	Rab3	Rab3	VDRC	27	2444	-0.777527	-5.78258	2.6115
109015	CG15138	beat-IIIc	beat-IIIc	VDRC	11	2444	-0.777527	-5.78258	2.99884
9011	CG10633	Ionotropic receptor 64a	Ir64a	VDRC	26	2445	-0.771736	-5.74402	2.73686
109751	CG34103	-	BG642167	VDRC	17	2446	-0.765945	-5.70547	2.14112
103274	CG6483	Jonah 65Aiii	Jon65Aiii	VDRC	28	2446	-0.765945	-5.70547	2.09818
41227	CG13222	Cuticular protein 47Ee	Cpr47Ee	VDRC	17	2447	-0.760154	-5.66692	3.73995
103621	CG3359	midline fasciclin	mfas	VDRC	29	2447	-0.760154	-5.66692	2.44826
103697	CG43101	-	CG43101	VDRC	16	2447	-0.760154	-5.66692	1.70586
102510	CG13557	-	CG13557	VDRC	21	2447	-0.760154	-5.66692	2.01057
27004	CG9100	Rab30	Rab30	VDRC	25	2447	-0.760154	-5.66692	2.35158
102483	CG9040	-	CG9040	VDRC	19	2448	-0.754363	-5.62837	2.80358
106794	CG14302	-	CG14302	VDRC	23	2448	-0.754363	-5.62837	2.08997
110426	CG13830	Carrier of Wingless	Cow	VDRC	24	2448	-0.754363	-5.62837	2.06957
108221	CG5695	jaguar	jar	VDRC	31	2449	-0.748572	-5.58982	1.64788
103794	CG14515	-	CG14515	VDRC	18	2449	-0.748572	-5.58982	1.65373
31450	CG11192	-	CG11192	VDRC	21	2449	-0.748572	-5.58982	3.19672
102426	CG9568	-	CG9568	VDRC	17	2450	-0.742781	-5.55127	1.82322
106960	CG1469	Ferritin 2 light chain homologue	Fer2LCH	VDRC	20	2450	-0.742781	-5.55127	3.41358
102205	CG32024	-	CG32024	VDRC	22	2451	-0.73699	-5.51272	2.03831
108756	CG12387	zetaTrypsin	zetaTry	VDRC	35	2451	-0.73699	-5.51272	2.14384
107058	CG9652	Dopamine 1-like receptor 1	Dop1R1	VDRC	20	2451	-0.73699	-5.51272	1.89643
50674	CG33755	gdl-ORF39	gdl-ORF39	VDRC	21	2452	-0.731198	-5.47417	3.20513
106010	CG16931	Ecdysone-induced gene 71Ea	Eig71Ea	VDRC	16	2452	-0.731198	-5.47417	2.16847
104496	CG17870	14-3-3zeta	14-3-3zeta	VDRC	25	2452	-0.731198	-5.47417	2.23593
101643	CG10175	-	CG10175	VDRC	20	2452	-0.731198	-5.47417	2.67225
105859	CG11411	female sterile (1) Nasrat	fs(1)N	VDRC	24	2454	-0.719616	-5.39707	1.72333
2696	CG30042	Cuticular protein 49Ab	Cpr49Ab	VDRC	20	2455	-0.713825	-5.35852	2.2671
44060	CG13857	-	CG13857	VDRC	20	2455	-0.713825	-5.35852	3.13774
45803	CG9295	Cuticular protein 76Bc	Cpr76Bc	VDRC	24	2455	-0.713825	-5.35852	2.85648
104260	CG8773	-	CG8773	VDRC	17	2456	-0.708034	-5.31997	2.54316
49161	CG14143	-	CG14143	VDRC	17	2457	-0.702243	-5.28142	2.34682
107104	CG12920	-	CG12920	VDRC	20	2457	-0.702243	-5.28142	1.79299
103502	CG33262	-	CG33262	VDRC	23	2458	-0.696452	-5.24287	2.0337
102094	CG17574	-	CG17574	VDRC	20	2458	-0.696452	-5.24287	2.3102
103630	CG7980	RabX5	RabX5	VDRC	22	2458	-0.696452	-5.24287	1.30682
109874	CG9676	-	CG9676	VDRC	18	2458	-0.696452	-5.24287	2.1444
106561	CG14132	-	CG14132	VDRC	20	2459	-0.690661	-5.20432	2.49984
15285	CG32270	-	CG32270	VDRC	28	2459	-0.690661	-5.20432	1.93062
108029	CG31335	Gustatory receptor 93d	Gr93d	VDRC	19	2459	-0.690661	-5.20432	2.20218
109032	CG1986	-	CG1986	VDRC	23	2459	-0.690661	-5.20432	2.84557
44952	CG15212	-	CG15212	VDRC	25	2460	-0.68487	-5.16577	2.38242
106901	CG5770	-	CG5770	VDRC	19	2460	-0.68487	-5.16577	2.50288
107993	CG11895	starry night	stan	VDRC	16	2460	-0.68487	-5.16577	3.36353
100401	CG43896	-	CG43896	VDRC	19	2460	-0.68487	-5.16577	2.70629
60069	CG33495	Ductus ejaculatorius peptide 99B	Dup99B	Bloomington	22	2460	-0.68487	-5.16577	1.89859
103020	CG15353	-	CG15353	VDRC	22	2461	-0.679078	-5.12722	2.39173
101221	CG14709	Multidrug resistance protein 4 ortholog	Mrp4	VDRC	18	2461	-0.679078	-5.12722	2.79862
40052	CG17256	Nek2	Nek2	VDRC	24	2462	-0.673287	-5.08867	2.30564
109388	CG18859	Odorant receptor 19a	Or19a	VDRC	17	2463	-0.667496	-5.05012	1.98217
108876	CG4931	specifically Rac1-associated protein 1	Sra-1	VDRC	24	2463	-0.667496	-5.05012	1.5266
109332	CG31039	Jonah 99Ci	Jon99Ci	VDRC	31	2463	-0.667496	-5.05012	1.41247
106286	CG14076	Ionotropic receptor 75d	Ir75d	VDRC	22	2463	-0.667496	-5.05012	2.04653
101826	CG12971	-	CG12971	VDRC	19	2463	-0.667496	-5.05012	2.49403
101193	CG4613	-	CG4613	VDRC	23	2464	-0.661705	-5.01157	1.88097
102413	CG14244	-	CG14244	VDRC	20	2464	-0.661705	-5.01157	2.14642
100429	CG10537	Resistant to dieldrin	Rdl	VDRC	16	2464	-0.661705	-5.01157	1.36854
104934	CG34276	-	CG34276	VDRC	29	2465	-0.655914	-4.97301	1.68228
109172	CG18817	Tetraspanin 42Ea	Tsp42Ea	VDRC	17	2465	-0.655914	-4.97301	1.74843
106712	CG9357	Cht8	Cht8	VDRC	19	2465	-0.655914	-4.97301	1.98992
105516	CG6736	Insulin-like peptide 4	Ilp4	VDRC	24	2465	-0.655914	-4.97301	2.27417
104933	CG9675	spheroide	spheroide	VDRC	20	2465	-0.655914	-4.97301	2.15504
106406	CG14258	-	CG14258	VDRC	19	2466	-0.650123	-4.93446	1.77766
102546	CG43775	-	CG43775	VDRC	21	2466	-0.650123	-4.93446	1.86755
106621	CG31199	-	CG31199	VDRC	19	2466	-0.650123	-4.93446	2.21987
100658	CG31676	-	CG31676	VDRC	24	2466	-0.650123	-4.93446	2.67549
101170	CG5506	-	CG5506	VDRC	30	2467	-0.644332	-4.89591	2.05519
60047	CG14125	-	CG14125	Bloomington	59	2467	-0.644332	-4.89591	1.21456
109577	CG31405	Gustatory receptor 85a	Gr85a	VDRC	16	2468	-0.638541	-4.85736	2.48651
102540	CG15861	-	CG15861	VDRC	23	2468	-0.638541	-4.85736	2.17035
102220	CG5835	-	CG5835	VDRC	22	2468	-0.638541	-4.85736	1.9479
109666	CG3534	-	CG3534	VDRC	27	2468	-0.638541	-4.85736	1.95121
55178	CG1548	cathD	cathD	Bloomington	44	2468	-0.638541	-4.85736	2.28981
108312	CG7727	beta amyloid protein precursor-like	Appl	VDRC	18	2468	-0.638541	-4.85736	2.60781
51069	CG2157	-	CG2157	VDRC	25	2469	-0.63275	-4.81881	2.10486
101454	CG17060	Rab10	Rab10	VDRC	21	2469	-0.63275	-4.81881	1.75819
108233	CG3940	-	CG3940	VDRC	21	2469	-0.63275	-4.81881	2.7088
100754	CG32808	-	CG32808	VDRC	18	2469	-0.63275	-4.81881	2.68959
109991	CG17515	Rab21	Rab21	VDRC	17	2469	-0.63275	-4.81881	2.44032
100480	CG12350	lambdaTry	lambdaTry	VDRC	22	2469	-0.63275	-4.81881	2.24379
105517	CG15007	Cuticular protein 64Ab	Cpr64Ab	VDRC	17	2470	-0.626959	-4.78026	2.01022
101766	CG4147	Heat shock 70-kDa protein cognate 3	Hsc70-3	VDRC	11	2470	-0.626959	-4.78026	2.12708
103521	CG14162	defective proboscis extension response 6	dpr6	VDRC	31	2470	-0.626959	-4.78026	1.55787
109511	CG13082	-	CG13082	VDRC	24	2470	-0.626959	-4.78026	1.66825
106512	CG14167	Insulin-like peptide 3	Ilp3	VDRC	18	2471	-0.621167	-4.74171	1.39023
18585	CG8157	-	CG8157	VDRC	14	2471	-0.621167	-4.74171	2.59637
106398	CG13721	-	CG13721	VDRC	22	2471	-0.621167	-4.74171	2.80268
9085	CG13066	-	CG13066	VDRC	16	2471	-0.621167	-4.74171	2.19738
103031	CG31997	-	CG31997	VDRC	18	2472	-0.615376	-4.70316	2.75319
107536	CG9024	Accessory gland protein 26Ab	Acp26Ab	VDRC	16	2472	-0.615376	-4.70316	2.89129
110508	CG17952	Lamin B receptor	LBR	VDRC	14	2472	-0.615376	-4.70316	2.24607
13263	CG9455	Serpin 42Dc	Spn42Dc	VDRC	20	2473	-0.609585	-4.66461	2.10332
102074	CG34166	-	CG34166	VDRC	14	2473	-0.609585	-4.66461	2.6891
16646	CG9312	-	CG9312	VDRC	25	2473	-0.609585	-4.66461	2.16654
101509	CG42865	trachealess	trh	VDRC	25	2473	-0.609585	-4.66461	2.08944
105509	CG1803	regucalcin	regucalcin	VDRC	21	2473	-0.609585	-4.66461	2.80133
104578	CG14745	PGRP-SC2	PGRP-SC2	VDRC	20	2474	-0.603794	-4.62606	1.87919
106020	CG33348	Chemosensory protein B 42a	CheB42a	VDRC	24	2474	-0.603794	-4.62606	1.64464
14892	CG1505	gastrulation-defective	gd	VDRC	21	2475	-0.598003	-4.58751	2.24611
8032	CG14326	-	CG14326	VDRC	23	2475	-0.598003	-4.58751	2.43562
13022	CG31698	-	CG31698	VDRC	13	2475	-0.598003	-4.58751	3.4642
110494	CG33950	terribly reduced optic lobes	trol	VDRC	20	2475	-0.598003	-4.58751	3.03429
102488	CG7105	Proctolin	Proc	VDRC	23	2476	-0.592212	-4.54896	1.94528
107838	CG15024	-	CG15024	VDRC	24	2476	-0.592212	-4.54896	2.23482
108973	CG7542	-	CG7542	VDRC	21	2476	-0.592212	-4.54896	2.32182
105017	CG6134	spatzle	spz	VDRC	43	2476	-0.592212	-4.54896	1.85185
102545	CG7695	-	CG7695	VDRC	26	2476	-0.592212	-4.54896	2.46468
100368	CG5107	-	CG5107	VDRC	13	2476	-0.592212	-4.54896	3.65666
12960	CG8960	-	CG8960	VDRC	21	2477	-0.586421	-4.51041	2.00215
104019	CG3029	orange	or	VDRC	15	2477	-0.586421	-4.51041	2.08032
100661	CG33779	Chemosensory protein A 84a	CheA84a	VDRC	22	2477	-0.586421	-4.51041	1.82462
107608	CG10145	M-spondin	mspo	VDRC	22	2477	-0.586421	-4.51041	2.27666
107557	CG33160	-	CG33160	VDRC	13	2478	-0.58063	-4.47186	3.02583
106362	CG15021	-	CG15021	VDRC	20	2479	-0.574839	-4.43331	2.32744
100928	CG8856	Scavenger receptor class C, type II	Sr-CII	VDRC	17	2480	-0.569048	-4.39476	2.46837
100994	CG33724	Chemosensory protein A 56a	CheA56a	VDRC	18	2480	-0.569048	-4.39476	1.73551
108541	CG31207	-	CG31207	VDRC	11	2480	-0.569048	-4.39476	2.34793
105459	CG3544	-	CG3544	VDRC	21	2480	-0.569048	-4.39476	2.44801
11142	CG9304	-	CG9304	VDRC	16	2481	-0.563256	-4.35621	2.30339
100840	CG10521	Netrin-B	NetB	VDRC	26	2481	-0.563256	-4.35621	2.0791
107668	CG3513	-	CG3513	VDRC	16	2481	-0.563256	-4.35621	3.35389
104486	CG6167	Protein interacting with C kinase 1	PICK1	VDRC	24	2482	-0.557465	-4.31766	3.2342
106678	CG16932	Epidermal growth factor receptor pathway substrate clone 15	Eps-15	VDRC	25	2482	-0.557465	-4.31766	2.15883
100469	CG5367	-	CG5367	VDRC	27	2483	-0.551674	-4.27911	1.47639
100774	CG6601	Rab6	Rab6	VDRC	22	2483	-0.551674	-4.27911	1.89037
108305	CG5235	-	CG5235	VDRC	25	2483	-0.551674	-4.27911	2.60601
57401	CG34435	-	CG34435	Bloomington	30	2483	-0.551674	-4.27911	2.11854
101924	CG8012	-	CG8012	VDRC	21	2483	-0.551674	-4.27911	2.79292
102632	CG11489	Serine-arginine protein kinase at 79D	Srpk79D	VDRC	19	2483	-0.551674	-4.27911	2.11374
105080	CG34265	-	CG34265	VDRC	33	2484	-0.545883	-4.24056	1.56361
102866	CG32833	-	CG32833	VDRC	17	2484	-0.545883	-4.24056	3.18831
15966	CG32457	-	CG32457	VDRC	22	2484	-0.545883	-4.24056	2.77802
101583	CG3934	Niemann-Pick type C-2c	Npc2c	VDRC	17	2484	-0.545883	-4.24056	3.47815
106430	CG9691	-	CG9691	VDRC	19	2484	-0.545883	-4.24056	3.66145
105608	CG1718	-	CG1718	VDRC	19	2485	-0.540092	-4.202	1.35315
109777	CG17853	Odorant receptor 43b	Or43b	VDRC	24	2485	-0.540092	-4.202	1.89645
106689	CG1099	Dynamin associated protein 160	Dap160	VDRC	22	2486	-0.534301	-4.16345	2.01365
100892	CG6421	-	CG6421	VDRC	10	2486	-0.534301	-4.16345	3.93761
107098	CG1121	alpha-Esterase-8	alpha-Est8	VDRC	18	2486	-0.534301	-4.16345	2.36247
7543	CG6305	Cuticular protein 50Cb	Cpr50Cb	VDRC	17	2487	-0.52851	-4.1249	2.65536
103454	CG15202	-	CG15202	VDRC	21	2487	-0.52851	-4.1249	1.79184
101395	CG2872	Allatostatin A receptor 1	AstA-R1	VDRC	16	2488	-0.522719	-4.08635	2.38049
108034	CG1149	MstProx	MstProx	VDRC	21	2488	-0.522719	-4.08635	2.09469
104348	CG8024	Rab32	Rab32	VDRC	19	2488	-0.522719	-4.08635	3.46688
30033	CG2759	white	w	VDRC	10	2488	-0.522719	-4.08635	5.69308
108790	CG8194	Ribonuclease X25	RNaseX25	VDRC	22	2488	-0.522719	-4.08635	1.79996
109192	CG34267	-	CG34267	VDRC	15	2489	-0.516928	-4.0478	3.67291
101176	CG14242	TweedleS	TwdlS	VDRC	15	2489	-0.516928	-4.0478	1.82153
43162	CG4362	-	CG4362	VDRC	11	2489	-0.516928	-4.0478	5.53274
110525	CG16766	Tyramine receptor II	TyrRII	VDRC	24	2489	-0.516928	-4.0478	2.88009
15069	CG2852	-	CG2852	VDRC	19	2490	-0.511136	-4.00925	2.55594
103091	CG43117	-	CG43117	VDRC	25	2490	-0.511136	-4.00925	2.00463
106719	CG7953	-	CG7953	VDRC	18	2490	-0.511136	-4.00925	2.38065
105015	CG3546	-	CG3546	VDRC	32	2490	-0.511136	-4.00925	2.59645
104817	CG12172	Serpin 43Aa	Spn43Aa	VDRC	16	2490	-0.511136	-4.00925	2.16847
101918	CG9280	Glutactin	Glt	VDRC	21	2490	-0.511136	-4.00925	2.61626
105453	CG7157	Accessory gland protein 36DE	Acp36DE	VDRC	18	2490	-0.511136	-4.00925	4.10707
2472	CG2657	Ionotropic receptor 21a	Ir21a	VDRC	11	2491	-0.505345	-3.9707	2.39442
109559	CG40160	-	CG40160	VDRC	14	2491	-0.505345	-3.9707	3.09092
102784	CG14957	-	CG14957	VDRC	12	2491	-0.505345	-3.9707	3.12713
107889	CG15371	Gustatory receptor 8a	Gr8a	VDRC	23	2491	-0.505345	-3.9707	2.90988
32047	CG12876	ALG-2 interacting protein X	ALiX	VDRC	19	2491	-0.505345	-3.9707	2.5471
101802	CG12255	Cuticular protein 72Eb	Cpr72Eb	VDRC	17	2492	-0.499554	-3.93215	2.05697
109869	CG6679	Odorant receptor 94b	Or94b	VDRC	26	2492	-0.499554	-3.93215	1.6028
108895	CG31560	-	CG31560	VDRC	27	2492	-0.499554	-3.93215	2.1441
105778	CG15616	Accessory gland protein 53C14b	Acp53C14b	VDRC	21	2492	-0.499554	-3.93215	2.42277
19005	CG11368	-	CG11368	VDRC	20	2493	-0.493763	-3.8936	2.90499
105551	CG10912	-	CG10912	VDRC	27	2493	-0.493763	-3.8936	2.0254
102242	CG15404	-	CG15404	VDRC	24	2493	-0.493763	-3.8936	2.31351
110702	CG5125	neither inactivation nor afterpotential C	ninaC	VDRC	23	2493	-0.493763	-3.8936	2.34719
29428	CG33527	SIFamide	SIFa	Bloomington	53	2494	-0.487972	-3.85505	1.32912
103347	CG18284	-	CG18284	VDRC	15	2494	-0.487972	-3.85505	2.40879
109606	CG17336	Ligand-gated chloride channel homolog 3	Lcch3	VDRC	21	2495	-0.482181	-3.8165	2.2377
108288	CG4670	-	CG4670	VDRC	25	2495	-0.482181	-3.8165	2.27448
100958	CG8137	Serpin 28F	Spn28F	VDRC	19	2495	-0.482181	-3.8165	2.10489
101428	CG42311	grainy head	grh	VDRC	13	2495	-0.482181	-3.8165	2.84407
20401	CG17184	Arfaptin	Arfip	VDRC	21	2496	-0.47639	-3.77795	2.01898
49073	CG9449	-	CG9449	VDRC	19	2496	-0.47639	-3.77795	2.07836
104241	CG5772	Sulfonylurea receptor	Sur	VDRC	23	2496	-0.47639	-3.77795	1.80863
104075	CG42561	-	CG42561	VDRC	25	2496	-0.47639	-3.77795	1.97379
108588	CG8483	-	CG8483	VDRC	21	2496	-0.47639	-3.77795	1.72454
102211	CG15308	-	CG15308	VDRC	23	2497	-0.470599	-3.7394	2.22662
105001	CG30145	Odorant-binding protein 57e	Obp57e	VDRC	24	2497	-0.470599	-3.7394	1.65251
109404	CG4780	Membrin	Membrin	VDRC	27	2497	-0.470599	-3.7394	2.59667
108629	CG8909	-	CG8909	VDRC	22	2497	-0.470599	-3.7394	1.96434
103292	CG18444	alphaTrypsin	alphaTry	VDRC	16	2498	-0.464808	-3.70085	2.07209
102982	CG30361	mangetout	mtt	VDRC	24	2498	-0.464808	-3.70085	1.68398
107809	CG9283	Cuticular protein 76Ba	Cpr76Ba	VDRC	28	2498	-0.464808	-3.70085	1.75577
102514	CG17784	-	CG17784	VDRC	23	2498	-0.464808	-3.70085	2.31504
102620	CG34447	-	CG34447	VDRC	17	2498	-0.464808	-3.70085	2.58991
8382	CG17245	Plexin B	PlexB	VDRC	16	2498	-0.464808	-3.70085	2.63107
22944	CG2198	Amalgam	Ama	VDRC	22	2499	-0.459017	-3.6623	2.50679
31208	CG10296	Hormone receptor 83	Hr83	VDRC	30	2499	-0.459017	-3.6623	1.91442
100114	CG14034	-	CG14034	VDRC	14	2499	-0.459017	-3.6623	1.95758
106131	CG17739	-	CG17739	VDRC	20	2499	-0.459017	-3.6623	2.70673
106494	CG2264	magu	magu	VDRC	16	2499	-0.459017	-3.6623	2.11064
44900	CG16772	-	CG16772	VDRC	24	2500	-0.453225	-3.62375	2.93517
8880	CG15444	inebriated	ine	VDRC	19	2500	-0.453225	-3.62375	2.2464
107681	CG1712	Gustatory receptor 43a	Gr43a	VDRC	19	2500	-0.453225	-3.62375	1.7246
109870	CG7214	-	CG7214	VDRC	20	2500	-0.453225	-3.62375	1.87057
100394	CG13285	-	CG13285	VDRC	21	2500	-0.453225	-3.62375	2.0358
42809	CG16826	-	CG16826	VDRC	11	2500	-0.453225	-3.62375	3.17319
40987	CG2893	zydeco	zyd	VDRC	19	2501	-0.447434	-3.5852	2.19333
109176	CG32258	Gustatory receptor 64e	Gr64e	VDRC	17	2501	-0.447434	-3.5852	2.65536
102652	CG9525	-	CG9525	VDRC	19	2501	-0.447434	-3.5852	2.66207
104258	CG10531	Cht9	Cht9	VDRC	19	2501	-0.447434	-3.5852	2.71514
108937	CG10295	p21-activated kinase	Pak	VDRC	20	2502	-0.441643	-3.54665	1.90505
104020	CG4969	Wnt oncogene analog 6	Wnt6	VDRC	22	2502	-0.441643	-3.54665	1.98078
105004	CG33273	Insulin-like peptide 5	Ilp5	VDRC	24	2502	-0.441643	-3.54665	2.12465
106155	CG10325	abdominal A	abd-A	VDRC	17	2503	-0.435852	-3.5081	2.84236
50346	CG33922	-	CG33922	VDRC	25	2504	-0.430061	-3.46955	1.9121
101188	CG15650	-	CG15650	VDRC	34	2504	-0.430061	-3.46955	1.81812
102264	CG16762	-	CG16762	VDRC	13	2504	-0.430061	-3.46955	2.61954
102732	CG8861	-	CG8861	VDRC	21	2504	-0.430061	-3.46955	1.75819
103228	CG9046	Vitelline membrane 26Ab	Vm26Ab	VDRC	17	2504	-0.430061	-3.46955	2.42162
108820	CG6580	Jonah 65Aii	Jon65Aii	VDRC	23	2505	-0.42427	-3.43099	1.78451
109446	CG8884	Synapse-associated protein 47kD	Sap47	VDRC	14	2505	-0.42427	-3.43099	2.21516
3498	CG34380	-	CG34380	VDRC	17	2506	-0.418479	-3.39244	2.04762
103004	CG2665	Ejaculatory bulb protein II	EbpII	VDRC	27	2506	-0.418479	-3.39244	2.63376
14471	CG15927	-	CG15927	VDRC	21	2507	-0.412688	-3.35389	2.86022
107973	CG13935	Cuticular protein 62Bb	Cpr62Bb	VDRC	19	2507	-0.412688	-3.35389	2.06952
105063	CG1171	Adipokinetic hormone	Akh	VDRC	20	2507	-0.412688	-3.35389	2.49122
100206	CG32751	-	CG32751	VDRC	16	2508	-0.406897	-3.31534	2.54433
100171	CG7876	Mucin 18B	Muc18B	VDRC	22	2508	-0.406897	-3.31534	1.95612
102971	CG15140	-	CG15140	VDRC	23	2508	-0.406897	-3.31534	3.11084
101972	CG14627	-	CG14627	VDRC	20	2508	-0.406897	-3.31534	2.29296
30214	CG16785	frizzled 3	fz3	VDRC	19	2508	-0.406897	-3.31534	3.48457
8414	CG32178	Adenosine deaminase-related growth factor A2	Adgf-A2	VDRC	15	2509	-0.401106	-3.27679	2.07037
103775	CG13076	Notum	Notum	VDRC	22	2509	-0.401106	-3.27679	1.85749
41364	CG14422	-	CG14422	VDRC	19	2509	-0.401106	-3.27679	3.85602
103669	CG34113	-	CG34113	VDRC	18	2510	-0.395314	-3.23824	2.21709
39183	CG9111	Lysozyme C	LysC	VDRC	16	2511	-0.389523	-3.19969	2.19738
110120	CG34460	-	CG34460	VDRC	24	2511	-0.389523	-3.19969	2.02236
108107	CG33770	-	CG33770	VDRC	11	2511	-0.389523	-3.19969	2.68501
41155	CG31286	-	CG31286	VDRC	18	2511	-0.389523	-3.19969	2.64415
100721	CG11326	Thrombospondin	Tsp	VDRC	23	2512	-0.383732	-3.16114	2.18643
103808	CG10776	wishful thinking	wit	VDRC	18	2512	-0.383732	-3.16114	2.58964
34691	CG40006	-	CG40006	Bloomington	39	2512	-0.383732	-3.16114	1.96302
102762	CG16743	-	CG16743	VDRC	23	2512	-0.383732	-3.16114	2.08193
100080	CG4168	-	CG4168	VDRC	16	2514	-0.37215	-3.08404	2.48651
106012	CG32383	sphinx1	sphinx1	VDRC	19	2514	-0.37215	-3.08404	2.22871
23264	CG13674	-	CG13674	VDRC	28	2515	-0.366359	-3.04549	1.82134
109204	CG17571	-	CG17571	VDRC	20	2515	-0.366359	-3.04549	1.91367
104227	CG7798	-	CG7798	VDRC	22	2516	-0.360568	-3.00694	2.21091
104895	CG34296	-	CG34296	VDRC	31	2516	-0.360568	-3.00694	2.04947
107118	CG11211	-	CG11211	VDRC	17	2516	-0.360568	-3.00694	2.13177
101076	CG33696	CNMamide Receptor	CNMaR	VDRC	18	2516	-0.360568	-3.00694	1.51744
104761	CG10975	Protein tyrosine phosphatase 69D	Ptp69D	VDRC	23	2516	-0.360568	-3.00694	2.17839
106550	CG14770	-	CG14770	VDRC	19	2516	-0.360568	-3.00694	2.91855
14201	CG18090	Drosulfakinin	Dsk	VDRC	14	2517	-0.354777	-2.96839	2.94667
102158	CG8167	Insulin-like peptide 2	Ilp2	VDRC	9	2517	-0.354777	-2.96839	3.41814
107495	CG7594	Eig71Eh	Eig71Eh	VDRC	20	2517	-0.354777	-2.96839	1.76713
13266	CG2040	hikaru genki	hig	VDRC	25	2517	-0.354777	-2.96839	2.18967
109997	CG13606	-	CG13606	VDRC	29	2517	-0.354777	-2.96839	2.12612
18800	CG14572	-	CG14572	VDRC	23	2518	-0.348986	-2.92984	2.21858
106597	CG8586	-	CG8586	VDRC	20	2518	-0.348986	-2.92984	1.70679
101659	CG42829	Cadherin-N2	CadN2	VDRC	19	2518	-0.348986	-2.92984	2.1668
108803	CG11037	-	CG11037	VDRC	18	2518	-0.348986	-2.92984	2.66233
103822	CG8784	Pyrokinin 2 receptor 1	PK2-R1	VDRC	19	2519	-0.343195	-2.89129	1.9457
7934	CG10106	Tetraspanin 42Ee	Tsp42Ee	VDRC	20	2519	-0.343195	-2.89129	1.93953
38032	CG30025	-	CG30025	VDRC	18	2519	-0.343195	-2.89129	2.08079
51588	CG17145	-	CG17145	VDRC	21	2519	-0.343195	-2.89129	2.2377
103492	CG3829	-	CG3829	VDRC	17	2519	-0.343195	-2.89129	1.68298
102238	CG5472	Peptidyl-alpha-hydroxyglycine-alpha-amidating lyase 2	Pal2	VDRC	24	2519	-0.343195	-2.89129	1.9594
101135	CG6490	plum	plum	VDRC	19	2519	-0.343195	-2.89129	1.91917
100933	CG5998	Adenosine deaminase-related growth factor B	Adgf-B	VDRC	28	2520	-0.337403	-2.85274	1.62464
103982	CG5550	-	CG5550	VDRC	19	2520	-0.337403	-2.85274	1.93686
107233	CG6446	Sema-1b	Sema-1b	VDRC	21	2520	-0.337403	-2.85274	2.11993
104734	CG33083	Gustatory receptor 97a	Gr97a	VDRC	25	2520	-0.337403	-2.85274	2.22822
109546	CG34295	-	CG34295	VDRC	30	2520	-0.337403	-2.85274	2.32969
14844	CG12558	intrepid	intr	VDRC	19	2520	-0.337403	-2.85274	2.96277
50891	CG31680	-	CG31680	VDRC	21	2521	-0.331612	-2.81419	1.86755
101642	CG7100	Cadherin-N	CadN	VDRC	16	2521	-0.331612	-2.81419	3.82614
103022	CG31659	-	CG31659	VDRC	23	2521	-0.331612	-2.81419	2.10604
103990	CG13524	Odorant-binding protein 58c	Obp58c	VDRC	22	2521	-0.331612	-2.81419	2.06297
102466	CG2715	Syntaxin 4	Syx4	VDRC	12	2521	-0.331612	-2.81419	2.12556
109585	CG3653	kin of irre	kirre	VDRC	18	2521	-0.331612	-2.81419	1.93541
102329	CG42242	beat-VII	beat-VII	VDRC	20	2521	-0.331612	-2.81419	2.47398
100300	CG7578	Sec71 ortholog (S. cerevisiae)	Sec71	VDRC	20	2522	-0.325821	-2.77564	2.07746
105720	CG7303	Gustatory receptor 68a	Gr68a	VDRC	20	2522	-0.325821	-2.77564	1.66369
104117	CG9334	Serpin 38F	Spn38F	VDRC	22	2522	-0.325821	-2.77564	2.44926
102660	CG10140	-	CG10140	VDRC	18	2522	-0.325821	-2.77564	2.15349
106919	CG7693	frayed	fray	VDRC	14	2522	-0.325821	-2.77564	3.53395
3368	CG9928	-	CG9928	VDRC	17	2523	-0.32003	-2.73709	2.60861
41186	CG11347	-	DOR	VDRC	17	2523	-0.32003	-2.73709	2.43097
104194	CG13217	-	CG13217	VDRC	16	2523	-0.32003	-2.73709	2.07209
102726	CG15213	-	CG15213	VDRC	25	2523	-0.32003	-2.73709	2.28219
106094	CG16720	5-hydroxytryptamine (serotonin) receptor 1A	5-HT1A	VDRC	26	2523	-0.32003	-2.73709	1.36843
109258	CG33271	-	CG33271	VDRC	14	2523	-0.32003	-2.73709	3.25577
109880	CG18582	mushroom bodies tiny	mbt	VDRC	24	2523	-0.32003	-2.73709	2.7227
10214	CG18208	-	CG18208	VDRC	21	2524	-0.314239	-2.69854	3.1883
44702	CG5423	roundabout 3	robo3	VDRC	28	2524	-0.314239	-2.69854	2.27303
104057	CG4577	-	CG4577	VDRC	22	2524	-0.314239	-2.69854	1.48764
102468	CG14974	-	CG14974	VDRC	23	2524	-0.314239	-2.69854	2.17035
23720	CG9665	Cuticular protein 73D	Cpr73D	VDRC	22	2525	-0.308448	-2.65998	1.80818
15964	CG7248	-	CG7248	VDRC	16	2525	-0.308448	-2.65998	2.79491
107048	CG18085	sevenless	sev	VDRC	26	2525	-0.308448	-2.65998	2.20007
106895	CG32266	-	CG32266	VDRC	24	2527	-0.296866	-2.58288	1.73907
100487	CG3212	Scavenger receptor class C, type IV	Sr-CIV	VDRC	24	2527	-0.296866	-2.58288	1.9594
110275	CG5248	locomotion defects	loco	VDRC	26	2527	-0.296866	-2.58288	1.76157
18918	CG13463	-	CG13463	VDRC	20	2528	-0.291075	-2.54433	3.14636
18903	CG14639	TweedleF	TwdlF	VDRC	20	2528	-0.291075	-2.54433	2.2671
101214	CG7548	-	CG7548	VDRC	18	2528	-0.291075	-2.54433	2.8168
100141	CG7631	-	CG7631	VDRC	20	2528	-0.291075	-2.54433	2.62915
48374	CG14476	Glucosidase 2 alpha subunit	GCS2alpha	VDRC	18	2529	-0.285283	-2.50578	2.65324
52399	CG8871	Jonah 25Biii	Jon25Biii	VDRC	24	2529	-0.285283	-2.50578	2.04596
60073	CG5402	-	CG5402	Bloomington	15	2529	-0.285283	-2.50578	2.75717
103333	CG32077	no optic lobe	nol	VDRC	16	2529	-0.285283	-2.50578	1.96608
102104	CG13822	Gamma-interferon-inducible lysosomal thiol reductase 3	GILT3	VDRC	19	2529	-0.285283	-2.50578	2.83011
12937	CG17058	Peritrophin A	Peritrophin-A	VDRC	22	2529	-0.285283	-2.50578	2.27666
100084	CG4790	female sterile (1) M3	fs(1)M3	VDRC	15	2530	-0.279492	-2.46723	3.10555
100341	CG9289	-	CG9289	VDRC	23	2530	-0.279492	-2.46723	2.21054
100335	CG14643	TweedleG	TwdlG	VDRC	20	2530	-0.279492	-2.46723	2.93947
110092	CG10363	Thioester-containing protein 4	Tep4	VDRC	25	2531	-0.273701	-2.42868	1.835
102027	CG7299	-	CG7299	VDRC	18	2531	-0.273701	-2.42868	1.7446
104036	CG30142	Odorant-binding protein 57b	Obp57b	VDRC	17	2532	-0.26791	-2.39013	2.21592
31146	CG17974	-	CG17974	VDRC	20	2532	-0.26791	-2.39013	1.91367
109706	CG5932	magro	mag	VDRC	28	2533	-0.262119	-2.35158	1.61006
108999	CG5413	Cellular Repressor of E1A-stimulated Genes	CREG	VDRC	25	2533	-0.262119	-2.35158	2.14341
102474	CG31469	-	CG31469	VDRC	17	2533	-0.262119	-2.35158	1.92607
104516	CG33530	Accessory gland protein 53C14c	Acp53C14c	VDRC	18	2534	-0.256328	-2.31303	2.33522
100657	CG5430	antennal protein 5	a5	VDRC	24	2535	-0.250537	-2.27448	2.98238
100217	CG7918	muscarinic Acetylcholine Receptor, B-type	mAChR-B	VDRC	14	2535	-0.250537	-2.27448	3.18364
101473	CG9093	Tetraspanin 26A	Tsp26A	VDRC	19	2536	-0.244746	-2.23593	2.44097
110305	CG6524	Chorion protein 19	Cp19	VDRC	26	2536	-0.244746	-2.23593	1.82205
103268	CG15201	-	CG15201	VDRC	20	2536	-0.244746	-2.23593	1.76713
108439	CG5809	calcium-binding protein 1	CaBP1	VDRC	13	2536	-0.244746	-2.23593	3.05791
104099	CG11592	Amnionless ortholog	Amnionless	VDRC	23	2536	-0.244746	-2.23593	3.03849
42711	CG14156	Odorant receptor 67c	Or67c	VDRC	19	2537	-0.238955	-2.19738	1.47696
108733	CG1599	Vesicle-associated membrane protein 7	Vamp7	VDRC	25	2537	-0.238955	-2.19738	1.835
36648	CG14851	-	CG14851	VDRC	21	2537	-0.238955	-2.19738	3.24719
105016	CG14871	Trissin	Trissin	VDRC	13	2537	-0.238955	-2.19738	2.10632
107096	CG9299	Cuticular protein 76Bd	Cpr76Bd	VDRC	19	2537	-0.238955	-2.19738	2.51172
109438	CG15797	ric8a	ric8a	VDRC	19	2538	-0.233164	-2.15883	2.48519
100513	CG30488	antares	antr	VDRC	25	2538	-0.233164	-2.15883	1.97379
14480	CG31152	rumi	rumi	VDRC	19	2538	-0.233164	-2.15883	2.25524
44341	CG16820	-	CG16820	VDRC	27	2538	-0.233164	-2.15883	2.74505
100323	CG12526	Odorant receptor 67a	Or67a	VDRC	39	2538	-0.233164	-2.15883	2.30254
1443	CG13081	-	CG13081	VDRC	19	2538	-0.233164	-2.15883	2.82127
15305	CG11051	Neuropeptide-like precursor 2	Nplp2	VDRC	20	2539	-0.227372	-2.12028	1.74989
103528	CG14959	cracked	ckd	VDRC	23	2539	-0.227372	-2.12028	2.12212
40929	CG18039	Glutamate receptor IID	GluRIID	VDRC	21	2539	-0.227372	-2.12028	3.23037
100671	CG11218	Odorant-binding protein 56d	Obp56d	VDRC	27	2539	-0.227372	-2.12028	2.00314
104611	CG31438	Chemosensory protein B 93b	CheB93b	VDRC	22	2539	-0.227372	-2.12028	2.6383
48550	CG1552	-	CG1552	VDRC	23	2540	-0.221581	-2.08173	1.84078
109485	CG15324	Ionotropic receptor 7c	Ir7c	VDRC	19	2540	-0.221581	-2.08173	1.92801
104974	CG14358	CCHamide-1	CCHa1	VDRC	24	2540	-0.221581	-2.08173	3.35223
109484	CG12680	-	CG12680	VDRC	22	2540	-0.221581	-2.08173	2.67117
100912	CG42352	Ionotropic receptor 40a	Ir40a	VDRC	23	2540	-0.221581	-2.08173	1.93724
4306	CG7050	Neurexin 1	Nrx-1	VDRC	26	2541	-0.21579	-2.04318	1.33819
14136	CG4974	division abnormally delayed	dally	VDRC	19	2541	-0.21579	-2.04318	2.60901
104550	CG14850	-	CG14850	VDRC	20	2541	-0.21579	-2.04318	2.06022
109202	CG1361	Andropin	Anp	VDRC	12	2541	-0.21579	-2.04318	2.63747
100345	CG31718	Ionotropic receptor 31a	Ir31a	VDRC	17	2541	-0.21579	-2.04318	2.74886
109207	CG32279	Drosomycin-like 2	Drsl2	VDRC	25	2541	-0.21579	-2.04318	1.96608
101916	CG9700	Odorant receptor 85e	Or85e	VDRC	21	2541	-0.21579	-2.04318	2.28818
49835	CG12193	Odorant receptor 22a	Or22a	VDRC	18	2542	-0.209999	-2.00463	4.07981
100634	CG9822	-	CG9822	VDRC	24	2542	-0.209999	-2.00463	2.12465
1823	CG1670	Odorant-binding protein 19b	Obp19b	VDRC	22	2542	-0.209999	-2.00463	1.4712
102669	CG31872	-	CG31872	VDRC	15	2542	-0.209999	-2.00463	2.07037
102099	CG13517	Odorant-binding protein 59a	Obp59a	VDRC	20	2542	-0.209999	-2.00463	1.77575
104338	CG1916	Wnt oncogene analog 2	Wnt2	VDRC	21	2542	-0.209999	-2.00463	1.97692
109740	CG8175	Metchnikowin	Mtk	VDRC	29	2542	-0.209999	-2.00463	1.74671
100527	CG11570	-	CG11570	VDRC	20	2542	-0.209999	-2.00463	2.19814
26815	CG17795	methuselah-like 2	mthl2	VDRC	16	2542	-0.209999	-2.00463	4.14418
108203	CG14979	Gustatory receptor 63a	Gr63a	VDRC	18	2542	-0.209999	-2.00463	1.90815
108894	CG42576	Neurotrophin 1	NT1	VDRC	23	2542	-0.209999	-2.00463	3.28768
48522	CG33800	Chemosensory protein A 46a	CheA46a	VDRC	20	2543	-0.204208	-1.96608	2.08608
9208	CG7607	-	CG7607	VDRC	17	2543	-0.204208	-1.96608	2.11307
12375	CG33121	Serpin 28Db	Spn28Db	VDRC	19	2543	-0.204208	-1.96608	2.35253
110586	CG1854	Odorant receptor 43a	Or43a	VDRC	11	2543	-0.204208	-1.96608	3.04533
108134	CG8424	Juvenile hormone esterase duplication	Jhedup	VDRC	15	2543	-0.204208	-1.96608	2.39884
13860	CG6519	Chorion protein 15	Cp15	VDRC	24	2543	-0.204208	-1.96608	2.24269
110782	CG2210	abnormal wing discs	awd	VDRC	28	2543	-0.204208	-1.96608	2.65187
1096	CG15744	-	CG15744	VDRC	19	2544	-0.198417	-1.92753	2.25524
49149	CG13679	-	CG13679	VDRC	20	2544	-0.198417	-1.92753	2.82741
104198	CG5006	Odorant receptor 33c	Or33c	VDRC	15	2544	-0.198417	-1.92753	2.75717
109716	CG1372	yolkless	yl	VDRC	13	2544	-0.198417	-1.92753	2.74784
101213	CG4740	Attacin-C	AttC	VDRC	8	2544	-0.198417	-1.92753	3.78905
49146	CG13678	-	CG13678	VDRC	26	2545	-0.192626	-1.88897	1.78425
104026	CG34177	-	CG34177	VDRC	21	2545	-0.192626	-1.88897	2.7088
102804	CG13995	-	CG13995	VDRC	27	2545	-0.192626	-1.88897	2.18862
33900	CG2903	Hepatocyte growth factor regulated tyrosine kinase substrate	Hrs	Bloomington	28	2546	-0.186835	-1.85042	2.08361
102035	CG17192	-	CG17192	VDRC	26	2546	-0.186835	-1.85042	1.80693
102611	CG31208	Gustatory receptor 92a	Gr92a	VDRC	15	2547	-0.181044	-1.81187	2.69745
110490	CG9621	Adenosine deaminase-related growth factor D	Adgf-D	VDRC	16	2547	-0.181044	-1.81187	2.12028
104892	CG33532	lectin-37Da	lectin-37Da	VDRC	22	2547	-0.181044	-1.81187	1.74243
5341	CG5485	Prestin	Prestin	VDRC	22	2548	-0.175253	-1.77332	2.75336
55867	CG3135	shifted	shf	Bloomington	41	2548	-0.175253	-1.77332	1.6978
100156	CG32255	Gustatory receptor 64f	Gr64f	VDRC	16	2548	-0.175253	-1.77332	2.73709
109437	CG10491	vein	vn	VDRC	18	2548	-0.175253	-1.77332	2.28978
102492	CG3474	Cuticular protein 35B	Cpr35B	VDRC	26	2549	-0.169461	-1.73477	2.57053
100120	CG5372	Integrin alphaPS5 subunit	ItgaPS5	VDRC	19	2549	-0.169461	-1.73477	1.92801
14060	CG13312	-	CG13312	VDRC	16	2549	-0.169461	-1.73477	2.12028
107730	CG34349	Unc-13 ortholog 4B (C. elegans)	Unc-13-4B	VDRC	20	2549	-0.169461	-1.73477	2.56881
106116	CG33647	-	CG33647	VDRC	16	2549	-0.169461	-1.73477	1.82151
102046	CG4591	Tetraspanin 86D	Tsp86D	VDRC	24	2550	-0.16367	-1.69622	1.86497
102880	CG9812	-	CG9812	VDRC	24	2551	-0.157879	-1.65767	1.95153
46538	CG17292	-	CG17292	VDRC	17	2551	-0.157879	-1.65767	2.35617
100183	CG2668	Ejaculatory bulb protein	Ebp	VDRC	16	2551	-0.157879	-1.65767	1.83115
102883	CG31789	-	CG31789	VDRC	18	2551	-0.157879	-1.65767	1.95358
9715	CG1367	Cecropin A2	CecA2	VDRC	20	2551	-0.157879	-1.65767	3.5084
104430	CG4999	Tetraspanin 66E	Tsp66E	VDRC	16	2551	-0.157879	-1.65767	2.05281
104155	CG5540	Odorant receptor 98a	Or98a	VDRC	15	2551	-0.157879	-1.65767	2.64768
102181	CG7778	-	CG7778	VDRC	19	2552	-0.152088	-1.61912	2.326
109160	CG4052	Cuticular protein 5C	Cpr5C	VDRC	17	2552	-0.152088	-1.61912	2.22527
101628	CG15883	Odorant-binding protein 18a	Obp18a	VDRC	20	2552	-0.152088	-1.61912	1.43957
14781	CG6283	-	CG6283	VDRC	22	2552	-0.152088	-1.61912	2.99171
101888	CG8642	-	CG8642	VDRC	22	2552	-0.152088	-1.61912	2.22735
102450	CG4270	-	CG4270	VDRC	29	2553	-0.146297	-1.58057	1.99726
102465	CG14049	Insulin-like peptide 6	Ilp6	VDRC	12	2553	-0.146297	-1.58057	2.68199
14849	CG11841	-	CG11841	VDRC	23	2553	-0.146297	-1.58057	2.77323
109601	CG4322	moody	moody	VDRC	25	2553	-0.146297	-1.58057	1.76561
102601	CG30163	Cuticular protein 60D	Cpr60D	VDRC	17	2553	-0.146297	-1.58057	2.35617
31151	CG12622	Gustatory receptor 10b	Gr10b	VDRC	16	2554	-0.140506	-1.54202	2.66962
108822	CG34284	-	CG34284	VDRC	31	2554	-0.140506	-1.54202	1.94561
100398	CG1342	Serpin 100A	Spn100A	VDRC	13	2554	-0.140506	-1.54202	3.6032
105890	CG3134	orientation disruptor	ord	VDRC	20	2554	-0.140506	-1.54202	2.53433
104763	CG10251	portabella	prt	VDRC	22	2555	-0.134715	-1.50347	2.18625
106357	CG13965	-	CG13965	VDRC	20	2555	-0.134715	-1.50347	2.10332
6862	CG1462	Alkaline phosphatase 4	Alp4	VDRC	17	2556	-0.128924	-1.46492	2.52446
110301	CG6503	-	CG6503	VDRC	28	2556	-0.128924	-1.46492	2.28032
108271	CG13374	pepsinogen-like	pcl	VDRC	20	2556	-0.128924	-1.46492	2.31882
1498	CG1944	Cyp4p2	Cyp4p2	VDRC	13	2556	-0.128924	-1.46492	2.51262
29814	CG14321	-	CG14321	VDRC	27	2557	-0.123133	-1.42637	2.40377
101440	CG15274	metabotropic GABA-B receptor subtype 1	GABA-B-R1	VDRC	10	2557	-0.123133	-1.42637	2.09681
106962	CG8049	Btk family kinase at 29A	Btk29A	VDRC	9	2557	-0.123133	-1.42637	4.71601
105581	CG7234	Glutamate receptor IIB	GluRIIB	VDRC	22	2557	-0.123133	-1.42637	2.23557
31137	CG16914	Larval cuticle protein 9	Lcp9	VDRC	25	2557	-0.123133	-1.42637	1.94295
106338	CG43225	axotactin	axo	VDRC	18	2557	-0.123133	-1.42637	2.31704
100633	CG14327	-	CG14327	VDRC	26	2557	-0.123133	-1.42637	2.3664
108348	CG6127	Serrate	Ser	VDRC	24	2557	-0.123133	-1.42637	2.10892
106858	CG13518	Odorant-binding protein 58b	Obp58b	VDRC	18	2557	-0.123133	-1.42637	3.79813
106548	CG31509	Turandot A	TotA	VDRC	12	2557	-0.123133	-1.42637	4.61836
9287	CG10146	Attacin-A	AttA	VDRC	20	2558	-0.117341	-1.38782	1.93091
107877	CG6431	-	CG6431	VDRC	15	2558	-0.117341	-1.38782	2.01065
110641	CG31660	smog	smog	VDRC	19	2558	-0.117341	-1.38782	2.43213
1851	CG3250	Os-C	Os-C	VDRC	13	2558	-0.117341	-1.38782	2.71576
103530	CG31201	Glutamate receptor IIE	GluRIIE	VDRC	16	2558	-0.117341	-1.38782	1.33963
107071	CG7904	punt	put	VDRC	18	2559	-0.11155	-1.34927	1.78094
103319	CG8634	Cuticular protein 65Ec	Cpr65Ec	VDRC	21	2559	-0.11155	-1.34927	2.85181
102381	CG8695	Maltase A3	Mal-A3	VDRC	14	2560	-0.105759	-1.31072	2.29758
102687	CG4605	Accessory gland protein 32CD	Acp32CD	VDRC	18	2561	-0.0999682	-1.27217	2.24435
107911	CG12755	lethal (3) malignant blood neoplasm	l(3)mbn	VDRC	26	2561	-0.0999682	-1.27217	1.73889
101650	CG18258	-	CG18258	VDRC	16	2561	-0.0999682	-1.27217	2.04318
103457	CG11516	Protein tyrosine phosphatase 99A	Ptp99A	VDRC	18	2561	-0.0999682	-1.27217	2.64415
109269	CG7377	-	CG7377	VDRC	15	2561	-0.0999682	-1.27217	3.65301
31054	CG11310	Cuticular protein 78Ca	Cpr78Ca	VDRC	19	2562	-0.0941771	-1.23362	1.99876
46490	CG15635	-	CG15635	VDRC	18	2562	-0.0941771	-1.23362	1.93541
928	CG7250	Toll-6	Toll-6	VDRC	14	2562	-0.0941771	-1.23362	2.88486
1300	CG13976	Gustatory receptor 98a	Gr98a	VDRC	21	2562	-0.0941771	-1.23362	2.06104
106598	CG32664	Gustatory receptor 10a	Gr10a	VDRC	25	2562	-0.0941771	-1.23362	1.88126
14770	CG6296	-	CG6296	VDRC	14	2562	-0.0941771	-1.23362	3.89455
100246	CG32475	methuselah-like 8	mthl8	VDRC	25	2562	-0.0941771	-1.23362	2.50578
100248	CG5866	-	CG5866	VDRC	21	2563	-0.088386	-1.19507	2.3723
100624	CG13521	roundabout 1	robo1	VDRC	26	2563	-0.088386	-1.19507	1.89765
107524	CG34402	-	CG34402	VDRC	30	2563	-0.088386	-1.19507	2.10446
101811	CG44424	radish	rad	VDRC	21	2564	-0.0825949	-1.15652	2.29659
102989	CG14640	TweedleV	TwdlV	VDRC	16	2564	-0.0825949	-1.15652	1.88897
109745	CG32189	-	CG32189	VDRC	21	2564	-0.0825949	-1.15652	3.24719
105798	CG14064	beat-VI	beat-VI	VDRC	27	2564	-0.0825949	-1.15652	1.9067
23186	CG10853	-	CG10853	VDRC	10	2564	-0.0825949	-1.15652	4.55934
105588	CG11664	-	CG11664	VDRC	12	2565	-0.0768038	-1.11796	2.59296
109783	CG16827	Integrin alphaPS4 subunit	ItgaPS4	VDRC	29	2565	-0.0768038	-1.11796	2.15475
13979	CG8192	-	CG8192	VDRC	25	2566	-0.0710127	-1.07941	1.62683
109522	CG7355	Ecdysone-induced gene 71Eb	Eig71Eb	VDRC	28	2566	-0.0710127	-1.07941	1.93062
106165	CG11131	-	CG11131	VDRC	21	2566	-0.0710127	-1.07941	2.12834
107451	CG3937	cheerio	cher	VDRC	22	2566	-0.0710127	-1.07941	2.35063
14241	CG4818	Cuticular protein 72Ea	Cpr72Ea	VDRC	22	2567	-0.0652216	-1.04086	1.99722
106479	CG6186	Transferrin 1	Tsf1	VDRC	32	2567	-0.0652216	-1.04086	1.92178
102486	CG14405	Chemosensory protein B 38c	CheB38c	VDRC	18	2567	-0.0652216	-1.04086	1.95358
14855	CG11470	-	CG11470	VDRC	24	2567	-0.0652216	-1.04086	3.28928
103370	CG8492	-	CG8492	VDRC	25	2567	-0.0652216	-1.04086	2.16654
19717	CG14226	domeless	dome	VDRC	14	2568	-0.0594305	-1.00231	1.91637
28488	CG42500	-	CG42500	VDRC	28	2568	-0.0594305	-1.00231	1.90876
33215	CG31620	Gustatory receptor 39b	Gr39b	VDRC	23	2569	-0.0536394	-0.963763	2.00155
104795	CG7736	Syntaxin 6	Syx6	VDRC	16	2569	-0.0536394	-0.963763	3.18042
110517	CG12399	Mothers against dpp	Mad	VDRC	20	2569	-0.0536394	-0.963763	2.25848
106626	CG12906	Gustatory receptor 47a	Gr47a	VDRC	21	2569	-0.0536394	-0.963763	2.22929
4848	CG33478	Odorant receptor 46a	Or46a	VDRC	15	2569	-0.0536394	-0.963763	1.93102
100184	CG18649	-	CG18649	VDRC	20	2570	-0.0478483	-0.925212	1.70679
101653	CG5665	-	CG5665	VDRC	24	2570	-0.0478483	-0.925212	2.55745
28574	CG42749	-	CG42749	VDRC	17	2570	-0.0478483	-0.925212	3.88955
102216	CG30095	-	CG30095	VDRC	18	2570	-0.0478483	-0.925212	3.11665
102562	CG13874	Odorant-binding protein 56h	Obp56h	VDRC	15	2570	-0.0478483	-0.925212	2.08032
108485	CG6240	Cuticular protein 92A	Cpr92A	VDRC	19	2570	-0.0478483	-0.925212	2.51172
41193	CG8982	Accessory gland protein 26Aa	Acp26Aa	VDRC	23	2571	-0.0420572	-0.886662	2.1382
40853	CG15396	Gustatory receptor 23a	Gr23a	VDRC	18	2571	-0.0420572	-0.886662	2.06262
103342	CG32261	Gustatory receptor 64a	Gr64a	VDRC	18	2571	-0.0420572	-0.886662	2.01719
1820	CG33517	Dopamine 2-like receptor	Dop2R	VDRC	17	2571	-0.0420572	-0.886662	3.14156
102297	CG15418	-	CG15418	VDRC	21	2571	-0.0420572	-0.886662	2.52372
107959	CG33983	obstructor-H	obst-H	VDRC	28	2571	-0.0420572	-0.886662	2.28032
101153	CG9138	uninflatable	uif	VDRC	17	2571	-0.0420572	-0.886662	2.10372
35584	CG4178	Larval serum protein 1 beta	Lsp1beta	VDRC	27	2571	-0.0420572	-0.886662	3.0789
101954	CG13027	Odorant-binding protein 73a	Obp73a	VDRC	22	2572	-0.0362661	-0.848111	2.56433
102275	CG14626	-	CG14626	VDRC	25	2572	-0.0362661	-0.848111	2.08944
102069	CG15033	Chemosensory protein A 7a	CheA7a	VDRC	15	2572	-0.0362661	-0.848111	2.00069
106543	CG15009	Ecdysone-inducible gene L2	ImpL2	VDRC	19	2572	-0.0362661	-0.848111	3.61723
35607	CG6917	Esterase 6	Est-6	VDRC	18	2573	-0.0304749	-0.809561	2.16257
17552	CG11732	Odorant-binding protein 85a	Obp85a	VDRC	19	2573	-0.0304749	-0.809561	2.28178
103148	CG1878	Cecropin B	CecB	VDRC	23	2573	-0.0304749	-0.809561	1.27006
105847	CG12846	Tetraspanin 42Ed	Tsp42Ed	VDRC	22	2573	-0.0304749	-0.809561	1.68489
46707	CG1668	Odorant-binding protein 19d	Obp19d	VDRC	16	2573	-0.0304749	-0.809561	1.91789
107682	CG2043	Larval cuticle protein 3	Lcp3	VDRC	16	2573	-0.0304749	-0.809561	2.79491
101662	CG7644	beaten path Ib	beat-Ib	VDRC	13	2573	-0.0304749	-0.809561	3.77427
108765	CG31675	-	CG31675	VDRC	24	2574	-0.0246838	-0.77101	2.06957
46660	CG32599	-	CG32599	VDRC	25	2574	-0.0246838	-0.77101	1.85813
108353	CG4096	-	CG4096	VDRC	21	2574	-0.0246838	-0.77101	2.33865
102107	CG14691	-	CG14691	VDRC	22	2574	-0.0246838	-0.77101	1.86571
104299	CG32179	Keren	Krn	VDRC	27	2574	-0.0246838	-0.77101	1.9067
103334	CG13067	-	CG13067	VDRC	23	2574	-0.0246838	-0.77101	2.16231
106761	CG9195	Scamp	Scamp	VDRC	13	2575	-0.0188927	-0.73246	1.8711
100523	CG9720	prolyl-4-hydroxylase-alpha NE2	PH4alphaNE2	VDRC	16	2575	-0.0188927	-0.73246	3.19005
100904	CG31760	-	CG31760	VDRC	21	2575	-0.0188927	-0.73246	2.02739
42492	CG15581	Odorant receptor 83c	Or83c	VDRC	20	2576	-0.0131016	-0.693909	2.12056
103226	CG32071	-	CG32071	VDRC	23	2576	-0.0131016	-0.693909	2.16231
104505	CG18405	Sema-1a	Sema-1a	VDRC	15	2576	-0.0131016	-0.693909	2.9662
106073	CG15080	-	CG15080	VDRC	22	2577	-0.00731054	-0.655359	1.92324
105587	CG9733	-	CG9733	VDRC	15	2577	-0.00731054	-0.655359	3.47384
33233	CG12386	etaTrypsin	etaTry	VDRC	10	2577	-0.00731054	-0.655359	2.74292
100504	CG14356	-	CG14356	VDRC	23	2577	-0.00731054	-0.655359	3.08672
35252	CG7524	Src oncogene at 64B	Src64B	VDRC	12	2578	-0.00151943	-0.616808	2.17007
105512	CG7588	Eig71Ej	Eig71Ej	VDRC	14	2578	-0.00151943	-0.616808	2.38001
102889	CG7350	Ecdysone-induced gene 71Ed	Eig71Ed	VDRC	16	2578	-0.00151943	-0.616808	2.62143
102475	CG4440	-	CG4440	VDRC	46	2579	0.00427167	-0.578258	1.85866
105183	CG13920	-	CG13920	VDRC	20	2579	0.00427167	-0.578258	2.3533
1784	CG6706	metabotropic GABA-B receptor subtype 2	GABA-B-R2	VDRC	17	2579	0.00427167	-0.578258	2.29072
100859	CG12009	-	CG12009	VDRC	20	2579	0.00427167	-0.578258	2.34468
14429	CG6705	torso-like	tsl	VDRC	19	2579	0.00427167	-0.578258	2.65323
104368	CG5634	distracted	dsd	VDRC	19	2579	0.00427167	-0.578258	2.50288
100360	CG14111	-	CG14111	VDRC	18	2579	0.00427167	-0.578258	3.2166
110683	CG5790	-	CG5790	VDRC	10	2580	0.0100628	-0.539707	2.109
106481	CG13340	Sperm-Leucylaminopeptidase 7	S-Lap7	VDRC	19	2580	0.0100628	-0.539707	2.00761
29219	CG5016	Male-specific RNA 57Db	Mst57Db	VDRC	23	2580	0.0100628	-0.539707	2.57227
110687	CG2929	Pi4KIIalpha	Pi4KIIalpha	VDRC	16	2580	0.0100628	-0.539707	2.30339
103260	CG5471	TweedleJ	TwdlJ	VDRC	11	2581	0.0158539	-0.501157	3.02209
100432	CG4922	spalt-adjacent	sala	VDRC	18	2581	0.0158539	-0.501157	2.55329
16577	CG1331	Ccp84Af	Ccp84Af	VDRC	27	2582	0.021645	-0.462606	2.07733
102845	CG31280	Gustatory receptor 94a	Gr94a	VDRC	20	2582	0.021645	-0.462606	2.02574
109608	CG1771	multiple edematous wings	mew	VDRC	18	2582	0.021645	-0.462606	2.22618
29302	CG3206	Odorant receptor 2a	Or2a	Bloomington	26	2582	0.021645	-0.462606	2.33616
12841	CG18279	Immune induced molecule prepropeptide	IMPPP	VDRC	13	2582	0.021645	-0.462606	2.11701
100809	CG5014	VAMP-associated protein of 33kDa ortholog A	Vap-33A	VDRC	21	2583	0.0274361	-0.424056	1.84232
15778	CG10730	-	CG10730	VDRC	16	2583	0.0274361	-0.424056	1.90825
102049	CG9434	Frost	Fst	VDRC	29	2583	0.0274361	-0.424056	1.9901
108998	CG9739	frizzled 2	fz2	VDRC	12	2583	0.0274361	-0.424056	2.38151
103339	CG33703	-	CG33703	VDRC	24	2583	0.0274361	-0.424056	2.91943
52337	CG18349	Cuticular protein 67Fa2	Cpr67Fa2	VDRC	17	2583	0.0274361	-0.424056	2.51512
42369	CG32274	Drosomycin-like 1	Drsl1	VDRC	30	2584	0.0332272	-0.385505	2.42822
109650	CG7144	Lysine ketoglutarate reductase/saccharopine dehydrogenase	LKRSDH	VDRC	24	2584	0.0332272	-0.385505	2.04596
103213	CG43224	Glial cell line-derived neurotrophic family receptor-like	Gfrl	VDRC	18	2584	0.0332272	-0.385505	2.05354
103365	CG9054	Dead-box-1	Ddx1	VDRC	14	2584	0.0332272	-0.385505	2.46243
103254	CG6641	Odorant-binding protein 28a	Obp28a	VDRC	18	2584	0.0332272	-0.385505	2.30796
101002	CG33293	-	CG33293	VDRC	19	2584	0.0332272	-0.385505	3.0689
104935	CG4135	beat-IIb	beat-IIb	VDRC	19	2584	0.0332272	-0.385505	2.51172
104065	CG8511	Cuticular protein 49Ag	Cpr49Ag	VDRC	22	2584	0.0332272	-0.385505	2.91774
45883	CG4280	croquemort	crq	VDRC	30	2585	0.0390183	-0.346955	1.7455
100749	CG8639	Calcium-independent receptor for alpha-latrotoxin	Cirl	VDRC	26	2585	0.0390183	-0.346955	1.84473
108750	CG1502	twisted gastrulation	tsg	VDRC	19	2585	0.0390183	-0.346955	2.3879
13147	CG2108	Rab23	Rab23	VDRC	21	2586	0.0448094	-0.308404	2.35547
109635	CG5528	Toll-9	Toll-9	VDRC	25	2586	0.0448094	-0.308404	2.02005
1128	CG31431	-	CG31431	VDRC	11	2587	0.0506005	-0.269854	4.73073
9358	CG30129	Odorant-binding protein 56b	Obp56b	VDRC	22	2587	0.0506005	-0.269854	1.99722
45866	CG12621	beat-IIIa	beat-IIIa	VDRC	19	2587	0.0506005	-0.269854	1.99876
108506	CG10698	Corazonin receptor	CrzR	VDRC	17	2587	0.0506005	-0.269854	2.69276
103443	CG15649	-	CG15649	VDRC	23	2587	0.0506005	-0.269854	2.23466
100876	CG13841	-	CG13841	VDRC	8	2587	0.0506005	-0.269854	6.44683
15589	CG9463	Lysosomal alpha-mannosidase III	LManIII	VDRC	20	2588	0.0563916	-0.231303	3.25842
101545	CG7892	nemo	nmo	VDRC	21	2588	0.0563916	-0.231303	3.07053
34805	CG4116	-	CG4116	VDRC	23	2588	0.0563916	-0.231303	2.19447
100823	CG10951	nimA-like kinase	niki	VDRC	31	2588	0.0563916	-0.231303	1.66173
101533	CG5976	iso Glutaminyl cyclase	isoQC	VDRC	15	2588	0.0563916	-0.231303	2.60787
108238	CG16755	Odorant receptor 85f	Or85f	VDRC	27	2588	0.0563916	-0.231303	1.87702
100829	CG17061	methuselah-like 10	mthl10	VDRC	17	2588	0.0563916	-0.231303	1.88867
101930	CG5279	Rhodopsin 5	Rh5	VDRC	20	2588	0.0563916	-0.231303	2.27572
106300	CG9975	-	CG9975	VDRC	23	2588	0.0563916	-0.231303	1.39867
34650	CG1901	maverick	mav	Bloomington	36	2589	0.0621827	-0.192753	2.15883
100949	CG8095	scab	scb	VDRC	28	2589	0.0621827	-0.192753	1.91605
105273	CG1112	alpha-Esterase-7	alpha-Est7	VDRC	18	2589	0.0621827	-0.192753	2.32613
52321	CG6478	TweedleB	TwdlB	VDRC	19	2589	0.0621827	-0.192753	3.68799
102836	CG4815	-	CG4815	VDRC	17	2590	0.0679738	-0.154202	2.44967
106502	CG31298	beat-Vb	beat-Vb	VDRC	21	2590	0.0679738	-0.154202	2.63308
103145	CG5714	ecdysoneless	ecd	VDRC	11	2590	0.0679738	-0.154202	4.60287
100881	CG14225	eye transformer	et	VDRC	30	2590	0.0679738	-0.154202	2.22411
16828	CG10799	-	CG10799	VDRC	16	2591	0.0737649	-0.115652	2.67926
101505	CG4859	Matrix metalloproteinase 1	Mmp1	VDRC	18	2591	0.0737649	-0.115652	1.75368
100289	CG7700	Golgi SNARE, 28 kDa	Gos28	VDRC	24	2591	0.0737649	-0.115652	1.15676
107996	CG10443	Leukocyte-antigen-related-like	Lar	VDRC	17	2591	0.0737649	-0.115652	1.71103
101160	CG14323	-	CG14323	VDRC	32	2592	0.079556	-0.077101	1.92178
109435	CG7199	Hormone-receptor-like in 78	Hr78	VDRC	10	2592	0.079556	-0.077101	3.14521
23428	CG5744	Frequenin 1	Frq1	VDRC	23	2593	0.0853471	-0.0385505	2.41954
11478	CG6642	antennal protein 10	a10	VDRC	17	2593	0.0853471	-0.0385505	2.48707
102709	CG13748	-	CG13748	VDRC	21	2593	0.0853471	-0.0385505	2.81816
42489	CG32159	doublesex cognate 73A	dsx-c73A	VDRC	11	2593	0.0853471	-0.0385505	2.96397
104287	CG12763	Diptericin	Dpt	VDRC	15	2593	0.0853471	-0.0385505	2.12014
103442	CG6460	TweedleK	TwdlK	VDRC	17	2593	0.0853471	-0.0385505	2.45902
107137	CG6429	-	CG6429	VDRC	11	2593	0.0853471	-0.0385505	4.12631
102446	CG43164	narrow	nw	VDRC	27	2593	0.0853471	-0.0385505	2.81182
107740	CG9786	hunchback	hb	VDRC	21	2593	0.0853471	-0.0385505	2.2377
12405	CG7532	lethal (2) 34Fc	l(2)34Fc	VDRC	20	2594	0.0911382	0	1.9654
110660	CG8228	Vacuolar protein sorting 45	Vps45	VDRC	20	2594	0.0911382	0	1.97402
109208	CG34268	-	CG34268	VDRC	19	2594	0.0911382	0	3.72336
39177	CG6383	crumbs	crb	VDRC	10	2595	0.0969293	0.0385505	3.70598
57575	CG31419	-	CG31419	Bloomington	41	2595	0.0969293	0.0385505	1.57137
105031	CG14984	-	CG14984	VDRC	20	2595	0.0969293	0.0385505	2.47398
30006	CG17826	-	CG17826	VDRC	21	2596	0.10272	0.077101	1.53106
106381	CG13758	Pigment-dispersing factor receptor	Pdfr	VDRC	19	2596	0.10272	0.077101	2.21102
33872	CG7606	-	CG7606	VDRC	18	2596	0.10272	0.077101	4.19794
101681	CG17226	Odorant receptor 59c	Or59c	VDRC	14	2596	0.10272	0.077101	2.58607
102775	CG7599	Ecdysone-induced gene 71Ef	Eig71Ef	VDRC	19	2596	0.10272	0.077101	3.15734
46785	CG11129	Yolk protein 3	Yp3	VDRC	26	2597	0.108512	0.115652	2.89562
108363	CG8774	-	CG8774	VDRC	17	2597	0.108512	0.115652	2.70211
100897	CG9196	spatzle 6	spz6	VDRC	15	2597	0.108512	0.115652	2.13009
106651	CG4921	Rab4	Rab4	VDRC	18	2597	0.108512	0.115652	2.57146
107230	CG9076	Cuticular protein 47Ed	Cpr47Ed	VDRC	21	2597	0.108512	0.115652	1.29551
102116	CG33307	-	CG33307	VDRC	25	2597	0.108512	0.115652	2.47494
23171	CG9761	Neprilysin 2	Nep2	VDRC	22	2598	0.114303	0.154202	1.67667
102560	CG33710	-	CG33710	VDRC	24	2598	0.114303	0.154202	1.99875
62248	CG30103	-	CG30103	Bloomington	11	2598	0.114303	0.154202	2.61527
107117	CG1330	Ccp84Ae	Ccp84Ae	VDRC	20	2598	0.114303	0.154202	1.90505
103201	CG6395	Cysteine string protein	Csp	VDRC	18	2598	0.114303	0.154202	2.33522
108470	CG3666	Transferrin 3	Tsf3	VDRC	31	2598	0.114303	0.154202	2.03562
110501	CG17905	ChLD3	ChLD3	VDRC	20	2598	0.114303	0.154202	3.80149
103787	CG10467	-	CG10467	VDRC	27	2599	0.120094	0.192753	2.10701
100433	CG13229	-	CG13229	VDRC	19	2599	0.120094	0.192753	3.25463
102536	CG32693	Gustatory receptor 9a	Gr9a	VDRC	18	2600	0.125885	0.231303	1.73551
103662	CG14734	Tachykinin	Tk	VDRC	26	2600	0.125885	0.231303	2.35884
41326	CG32198	-	CG32198	VDRC	25	2600	0.125885	0.231303	2.56746
104771	CG31973	Chitin deacetylase-like 5	Cda5	VDRC	14	2600	0.125885	0.231303	3.0394
100148	CG1934	Ecdysone-inducible gene E2	ImpE2	VDRC	16	2600	0.125885	0.231303	3.84541
24988	CG2381	Synaptotagmin 7	Syt7	VDRC	17	2601	0.131676	0.269854	2.21592
7550	CG14661	-	CG14661	VDRC	23	2601	0.131676	0.269854	1.99351
100977	CG5154	Imaginal disc growth factor 5	Idgf5	VDRC	13	2601	0.131676	0.269854	3.10068
45341	CG17283	-	CG17283	VDRC	24	2602	0.137467	0.308404	2.00662
101730	CG31482	-	CG31482	VDRC	19	2602	0.137467	0.308404	2.06067
110130	CG17142	pyrexia	pyx	VDRC	23	2602	0.137467	0.308404	2.307
102267	CG6955	Lcp65Ad	Lcp65Ad	VDRC	21	2602	0.137467	0.308404	2.34706
100905	CG33263	-	CG33263	VDRC	24	2602	0.137467	0.308404	1.78628
109043	CG10533	Lcp65Af	Lcp65Af	VDRC	20	2602	0.137467	0.308404	2.62053
50449	CG10534	Lcp65Ag2	Lcp65Ag2	VDRC	11	2602	0.137467	0.308404	2.75475
19857	CG6277	-	CG6277	VDRC	10	2603	0.143258	0.346955	3.27931
14783	CG5468	TweedleM	TwdlM	VDRC	22	2603	0.143258	0.346955	1.72599
103850	CG34225	-	CG34225	VDRC	24	2603	0.143258	0.346955	2.55745
100853	CG10888	Rhodopsin 3	Rh3	VDRC	21	2603	0.143258	0.346955	2.3723
101189	CG42244	Octopamine beta3 receptor	Octbeta3R	VDRC	19	2603	0.143258	0.346955	2.14027
50782	CG13877	-	CG13877	VDRC	24	2603	0.143258	0.346955	2.04596
31372	CG10862	-	CG10862	VDRC	26	2604	0.149049	0.385505	1.46671
105042	CG8869	Jonah 25Bii	Jon25Bii	VDRC	17	2604	0.149049	0.385505	2.48707
110153	CG10795	-	CG10795	VDRC	19	2604	0.149049	0.385505	2.6886
101803	CG6579	atilla	atilla	VDRC	19	2604	0.149049	0.385505	1.91032
110443	CG1817	Protein tyrosine phosphatase 10D	Ptp10D	VDRC	23	2605	0.15484	0.424056	2.28289
101686	CG6992	Glutamate receptor IIA	GluRIIA	VDRC	17	2605	0.15484	0.424056	2.29072
104662	CG15361	Neuropeptide-like precursor 4	Nplp4	VDRC	17	2605	0.15484	0.424056	4.38509
106656	CG1500	furrowed	fw	VDRC	16	2606	0.160631	0.462606	1.75405
102257	CG14375	CCHamide-2	CCHa2	VDRC	21	2606	0.160631	0.462606	1.9685
16403	CG2723	Ecdysone-inducible gene E3	ImpE3	VDRC	23	2606	0.160631	0.462606	2.73303
23358	CG6988	Protein disulfide isomerase	Pdi	VDRC	13	2606	0.160631	0.462606	2.49123
104549	CG8401	-	CG8401	VDRC	18	2606	0.160631	0.462606	2.65324
109329	CG31662	Gustatory receptor 22a	Gr22a	VDRC	17	2606	0.160631	0.462606	2.05697
24548	CG12473	stoned B	stnB	VDRC	21	2607	0.166423	0.501157	2.25453
38129	CG6821	Larval serum protein 1 gamma	Lsp1gamma	VDRC	20	2607	0.166423	0.501157	1.9654
105003	CG31704	-	CG31704	VDRC	25	2607	0.166423	0.501157	1.69622
106080	CG9704	Neurotactin	Nrt	VDRC	19	2607	0.166423	0.501157	2.31715
101182	CG9077	Cuticular protein 47Ec	Cpr47Ec	VDRC	21	2607	0.166423	0.501157	2.34706
104234	CG5860	-	CG5860	VDRC	28	2607	0.166423	0.501157	2.67373
106421	CG7497	-	CG7497	VDRC	19	2608	0.172214	0.539707	2.58247
14069	CG6806	Larval serum protein 2	Lsp2	VDRC	10	2608	0.172214	0.539707	2.70634
110027	CG33500	-	CG33500	VDRC	27	2608	0.172214	0.539707	2.24797
103345	CG42333	Synaptotagmin beta	Sytbeta	VDRC	16	2608	0.172214	0.539707	2.6889
110554	CG15438	Major Facilitator Superfamily Transporter 18	MFS18	VDRC	14	2608	0.172214	0.539707	2.08122
108218	CG6206	Lysosomal alpha-mannosidase II	LManII	VDRC	21	2608	0.172214	0.539707	2.40595
107483	CG14534	TweedleE	TwdlE	VDRC	14	2608	0.172214	0.539707	3.10122
101186	CG43366	-	CG43366	VDRC	9	2608	0.172214	0.539707	4.65176
106588	CG11199	Liprin-alpha	Liprin-alpha	VDRC	29	2608	0.172214	0.539707	1.49616
108149	CG15350	Chorion protein b at 7F	Cp7Fb	VDRC	20	2609	0.178005	0.578258	2.49122
13016	CG33466	Follistatin	Fs	VDRC	13	2609	0.178005	0.578258	2.03148
28973	CG11212	Patched-related	Ptr	Bloomington	30	2610	0.183796	0.616808	1.84404
48500	CG18331	Mucin 68Ca	Muc68Ca	VDRC	15	2610	0.183796	0.616808	2.20972
49708	CG32569	TweedleZ	TwdlZ	VDRC	23	2610	0.183796	0.616808	2.0337
109721	CG9451	-	CG9451	VDRC	20	2610	0.183796	0.616808	3.0774
101249	CG13253	crimpy	cmpy	VDRC	28	2610	0.183796	0.616808	1.85048
1372	CG7887	Tachykinin-like receptor at 99D	TkR99D	VDRC	25	2610	0.183796	0.616808	1.73477
107347	CG17337	-	CG17337	VDRC	21	2610	0.183796	0.616808	2.15358
109604	CG2671	lethal (2) giant larvae	l(2)gl	VDRC	13	2610	0.183796	0.616808	6.82149
28229	CG9538	Antigen 5-related	Ag5r	VDRC	22	2611	0.189587	0.655359	1.92324
105493	CG17697	frizzled	fz	VDRC	19	2611	0.189587	0.655359	2.43213
5606	CG11937	amnesiac	amn	VDRC	19	2612	0.195378	0.693909	2.21987
100558	CG17035	GXIVsPLA2	GXIVsPLA2	VDRC	23	2612	0.195378	0.693909	2.04174
102070	CG6865	-	CG6865	VDRC	18	2612	0.195378	0.693909	3.06213
102296	CG17572	-	CG17572	VDRC	22	2612	0.195378	0.693909	2.90952
50683	CG9858	cricklet	clt	Bloomington	29	2613	0.201169	0.73246	2.01158
37987	CG31876	Cuticular protein 30F	Cpr30F	VDRC	9	2613	0.201169	0.73246	3.5852
4488	CG1259	Cuticular protein 64Ad	Cpr64Ad	VDRC	19	2613	0.201169	0.73246	2.23756
3060	CG32796	brother of ihog	boi	VDRC	22	2613	0.201169	0.73246	1.87393
100128	CG4090	Mucin related 89F	Mur89F	VDRC	10	2613	0.201169	0.73246	2.86482
8760	CG9027	Superoxide dismutase 3	Sod3	VDRC	12	2613	0.201169	0.73246	3.12713
101238	CG10101	Ionotropic receptor 84a	Ir84a	VDRC	21	2613	0.201169	0.73246	1.80867
100837	CG42315	Ionotropic receptor 93a	Ir93a	VDRC	23	2613	0.201169	0.73246	2.2025
104999	CG6533	Chorion protein 16	Cp16	VDRC	26	2614	0.20696	0.77101	1.58768
51271	CG9429	Calreticulin	Calr	VDRC	16	2614	0.20696	0.77101	2.72745
48159	CG5610	nicotinic Acetylcholine Receptor alpha1	nAChRalpha1	VDRC	21	2614	0.20696	0.77101	2.54896
101040	CG31059	Gustatory receptor 98b	Gr98b	VDRC	18	2614	0.20696	0.77101	2.68959
102251	CG7076	Cuticular protein 66Cb	Cpr66Cb	VDRC	23	2614	0.20696	0.77101	2.26681
44328	CG6414	-	CG6414	VDRC	26	2615	0.212751	0.809561	2.27567
106886	CG14752	-	CG14752	VDRC	22	2615	0.212751	0.809561	2.44926
37498	CG31337	-	CG31337	VDRC	20	2615	0.212751	0.809561	3.38772
107851	CG15031	Protein phosphatase Y regulator 1	PPYR1	VDRC	18	2615	0.212751	0.809561	3.29838
101190	CG7923	Fad2	Fad2	VDRC	18	2615	0.212751	0.809561	2.35339
102622	CG9460	Serpin 42De	Spn42De	VDRC	14	2615	0.212751	0.809561	2.19455
102039	CG32540	Cholecystokinin-like receptor at 17D3	CCKLR-17D3	VDRC	13	2615	0.212751	0.809561	2.395
47165	CG17241	Odorant receptor 94a	Or94a	VDRC	21	2616	0.218542	0.848111	1.77502
50078	CG18180	-	CG18180	VDRC	17	2616	0.218542	0.848111	2.28137
102997	CG32284	-	CG32284	VDRC	24	2616	0.218542	0.848111	2.18761
107123	CG42397	-	CG42397	VDRC	13	2616	0.218542	0.848111	3.98811
109774	CG13837	-	CG13837	VDRC	16	2616	0.218542	0.848111	2.41904
102602	CG9211	interference hedgehog	ihog	VDRC	21	2617	0.224334	0.886662	2.16199
44055	CG9891	yellow-d2	yellow-d2	VDRC	24	2617	0.224334	0.886662	2.10105
43201	CG14746	PGRP-SC1a	PGRP-SC1a	VDRC	20	2617	0.224334	0.886662	2.18952
21206	CG3047	Salivary gland secretion 1	Sgs1	VDRC	23	2617	0.224334	0.886662	2.2427
105025	CG2044	Larval cuticle protein 4	Lcp4	VDRC	16	2617	0.224334	0.886662	3.68157
106924	CG1837	pretaporter	prtp	VDRC	23	2617	0.224334	0.886662	1.96135
43822	CG7367	-	CG7367	VDRC	22	2618	0.230125	0.925212	1.79996
44178	CG4550	neither inactivation nor afterpotential E	ninaE	VDRC	18	2618	0.230125	0.925212	2.51694
103288	CG10598	-	CG10598	VDRC	18	2618	0.230125	0.925212	2.08988
109038	CG34098	Accessory gland protein 54A1	Acp54A1	VDRC	22	2618	0.230125	0.925212	2.74514
5534	CG15209	-	CG15209	VDRC	20	2619	0.235916	0.963763	2.37054
106767	CG1775	Medea	Med	VDRC	12	2619	0.235916	0.963763	3.30519
104107	CG6933	-	CG6933	VDRC	22	2619	0.235916	0.963763	2.27666
101195	CG7916	-	CG7916	VDRC	14	2619	0.235916	0.963763	3.07031
100973	CG9686	-	CG9686	VDRC	18	2619	0.235916	0.963763	2.99853
22818	CG34281	-	CG34281	VDRC	15	2619	0.235916	0.963763	4.30995
50751	CG6536	methuselah-like 4	mthl4	VDRC	9	2619	0.235916	0.963763	4.27911
15466	CG32209	serpentine	serp	VDRC	12	2620	0.241707	1.00231	2.83779
9106	CG11458	-	CG11458	VDRC	16	2620	0.241707	1.00231	2.6889
102307	CG8807	lush	lush	VDRC	21	2620	0.241707	1.00231	2.2377
110671	CG1471	Ceramidase	CDase	VDRC	9	2620	0.241707	1.00231	1.97893
43701	CG1847	-	CG1847	VDRC	17	2621	0.247498	1.04086	2.52446
105309	CG16987	dawdle	daw	VDRC	19	2621	0.247498	1.04086	1.60078
43210	CG1124	-	CG1124	VDRC	12	2621	0.247498	1.04086	1.98089
106738	CG6052	-	CG6052	VDRC	30	2621	0.247498	1.04086	1.63289
1089	CG10244	Cadherin 96Ca	Cad96Ca	VDRC	14	2622	0.253289	1.07941	3.3588
14824	CG1478	Chorion protein 36	Cp36	VDRC	21	2622	0.253289	1.07941	2.96117
108122	CG8651	trithorax	trx	VDRC	17	2622	0.253289	1.07941	3.55295
9431	CG6890	Tollo	Tollo	VDRC	10	2622	0.253289	1.07941	3.97418
29623	CG4395	hector	hec	Bloomington	27	2622	0.253289	1.07941	1.9883
107102	CG14430	boudin	bou	VDRC	13	2622	0.253289	1.07941	2.12771
110390	CG7749	kugelei	kug	VDRC	14	2622	0.253289	1.07941	2.76122
101118	CG15556	-	CG15556	VDRC	14	2622	0.253289	1.07941	2.82304
106728	CG4986	Male-specific transcript 57Dc	Mst57Dc	VDRC	25	2622	0.253289	1.07941	2.63685
107776	CG8666	Tetraspanin 39D	Tsp39D	VDRC	22	2622	0.253289	1.07941	3.09034
36488	CG31883	-	CG31883	VDRC	23	2623	0.25908	1.11796	2.10604
44489	CG14796	Mucin related 2B	Mur2B	Bloomington	22	2623	0.25908	1.11796	1.85749
104561	CG16963	Crystallin	Crys	VDRC	22	2623	0.25908	1.11796	2.4657
104370	CG11217	Calcineurin B2	CanB2	VDRC	15	2623	0.25908	1.11796	3.0956
6572	CG42807	-	CG42807	VDRC	17	2624	0.264871	1.15652	2.18787
108329	CG17911	Odorant receptor 85c	Or85c	VDRC	19	2624	0.264871	1.15652	2.35253
107100	CG6895	Gram-negative bacteria binding protein 1	GNBP1	VDRC	22	2624	0.264871	1.15652	2.04653
107559	CG2915	-	CG2915	VDRC	15	2624	0.264871	1.15652	3.0956
104634	CG3066	Serine protease 7	Sp7	VDRC	23	2624	0.264871	1.15652	2.33112
109731	CG17189	-	CG17189	VDRC	11	2624	0.264871	1.15652	3.64975
107192	CG9994	Rab9	Rab9	VDRC	16	2625	0.270662	1.19507	1.73477
33909	CG9019	dissatisfaction	dsf	VDRC	20	2625	0.270662	1.19507	1.81885
107367	CG7673	Ecdysone-dependent gene 78E	Edg78E	VDRC	24	2625	0.270662	1.19507	1.8571
101330	CG34410	Rab26	Rab26	VDRC	14	2625	0.270662	1.19507	3.20425
100608	CG3139	Synaptotagmin 1	Syt1	VDRC	18	2626	0.276454	1.23362	2.37156
108543	CG42296	-	CG42296	VDRC	17	2626	0.276454	1.23362	2.10372
105696	CG13532	-	CG13532	VDRC	14	2626	0.276454	1.23362	2.51395
101445	CG1403	Septin 1	37135	VDRC	21	2626	0.276454	1.23362	1.52265
101361	CG9575	Rab35	Rab35	VDRC	16	2626	0.276454	1.23362	2.08173
102677	CG43619	Accessory gland protein 98AB	Acp98AB	VDRC	17	2626	0.276454	1.23362	2.73951
101779	CG6588	Fasciclin 1	Fas1	VDRC	17	2626	0.276454	1.23362	3.18831
108054	CG12092	Niemann-Pick type C-1b	Npc1b	VDRC	19	2627	0.282245	1.27217	2.20218
44128	CG10722	nessun dorma	nesd	VDRC	16	2627	0.282245	1.27217	2.45759
102351	CG9935	Eye-enriched kainate receptor	Ekar	VDRC	19	2627	0.282245	1.27217	2.63554
15384	CG15066	Immune induced molecule 23	IM23	VDRC	23	2628	0.288036	1.31072	1.77647
106379	CG31508	Turandot C	TotC	VDRC	18	2628	0.288036	1.31072	2.48968
103817	CG10334	spitz	spi	VDRC	11	2628	0.288036	1.31072	3.19644
108028	CG3986	Chitinase 4	Cht4	VDRC	10	2628	0.288036	1.31072	2.109
27675	CG1028	Antennapedia	Antp	Bloomington	33	2629	0.293827	1.34927	2.12061
104128	CG34130	-	CG34130	VDRC	19	2629	0.293827	1.34927	2.21102
100930	CG6868	tolloid	tld	VDRC	9	2629	0.293827	1.34927	2.01748
100883	CG11155	-	CG11155	VDRC	29	2629	0.293827	1.34927	2.09748
102303	CG6936	methuselah	mth	VDRC	28	2630	0.299618	1.38782	1.65378
105326	CG6367	persephone	psh	VDRC	12	2630	0.299618	1.38782	3.57227
103269	CG16905	elongase F	eloF	VDRC	11	2630	0.299618	1.38782	2.81287
103959	CG32402	Odorant receptor 65b	Or65b	VDRC	22	2630	0.299618	1.38782	1.97256
110201	CG3822	-	CG3822	VDRC	26	2630	0.299618	1.38782	2.43444
13463	CG12517	-	CG12517	VDRC	21	2631	0.305409	1.42637	3.57527
109730	CG10112	Cuticular protein 51A	Cpr51A	VDRC	18	2632	0.3112	1.46492	1.85363
34326	CG6494	hairy	h	Bloomington	29	2633	0.316991	1.50347	2.58427
29422	CG14987	Gustatory receptor 64d	Gr64d	VDRC	17	2633	0.316991	1.50347	2.32812
101845	CG8985	Myosuppressin receptor 1	MsR1	VDRC	24	2633	0.316991	1.50347	1.90432
44184	CG17885	Odorant receptor 1a	Or1a	VDRC	29	2634	0.322782	1.54202	1.74671
10004	CG2019	dispatched	disp	VDRC	22	2634	0.322782	1.54202	2.31776
7321	CG14379	Chemosensory protein A 87a	CheA87a	VDRC	15	2634	0.322782	1.54202	2.03055
102541	CG33524	Chemosensory protein B 53b	CheB53b	VDRC	16	2634	0.322782	1.54202	1.7155
106538	CG9697	PGRP-SB2	PGRP-SB2	VDRC	18	2634	0.322782	1.54202	2.63507
43205	CG7754	iotaTrypsin	iotaTry	VDRC	19	2635	0.328573	1.58057	2.21987
107985	CG3216	-	CG3216	VDRC	23	2635	0.328573	1.58057	1.95332
100762	CG11502	seven up	svp	VDRC	18	2635	0.328573	1.58057	2.65324
103960	CG8626	Accessory gland protein 53C14a	Acp53C14a	VDRC	21	2635	0.328573	1.58057	2.16199
51564	CG10143	Adenosine deaminase-related growth factor E	Adgf-E	VDRC	13	2636	0.334365	1.61912	2.18116
30870	CG17148	Esterase P	Est-P	VDRC	19	2636	0.334365	1.61912	2.3879
101974	CG30067	Odorant-binding protein 50a	Obp50a	VDRC	22	2636	0.334365	1.61912	2.57255
106306	CG9453	Serpin 42Da	Spn42Da	VDRC	17	2636	0.334365	1.61912	2.55251
101006	CG32571	TweedleX	TwdlX	VDRC	14	2636	0.334365	1.61912	2.43152
14857	CG7584	Odorant-binding protein 99c	Obp99c	VDRC	19	2636	0.334365	1.61912	1.74229
14703	CG6173	Kallmann syndrome 1 ortholog	Kal1	VDRC	19	2637	0.340156	1.65767	1.4239
103043	CG9969	Odorant receptor 63a	Or63a	VDRC	22	2637	0.340156	1.65767	2.22735
104968	CG1780	Imaginal disc growth factor 4	Idgf4	VDRC	18	2637	0.340156	1.65767	2.30796
105584	CG13061	Neuropeptide-like precursor 3	Nplp3	VDRC	15	2637	0.340156	1.65767	2.15
107895	CG13308	-	CG13308	VDRC	10	2637	0.340156	1.65767	3.09645
15961	CG5883	-	CG5883	VDRC	13	2638	0.345947	1.69622	3.69943
101411	CG6120	Tetraspanin 96F	Tsp96F	VDRC	17	2639	0.351738	1.73477	2.16917
102356	CG42796	5-hydroxytryptamine (serotonin) receptor 2B	5-HT2B	VDRC	26	2639	0.351738	1.73477	1.81449
3975	CG31150	crossveinless d	cv-d	VDRC	20	2639	0.351738	1.73477	1.93953
108059	CG7227	-	CG7227	VDRC	18	2639	0.351738	1.73477	2.99853
109770	CG7781	-	CG7781	VDRC	13	2639	0.351738	1.73477	2.79061
103973	CG5811	RYamide receptor	RYa-R	VDRC	20	2639	0.351738	1.73477	2.70673
44299	CG15225	-	CG15225	VDRC	10	2640	0.357529	1.77332	4.05952
106266	CG8964	off-track2	otk2	VDRC	21	2640	0.357529	1.77332	2.12834
103039	CG3870	RabX1	RabX1	VDRC	22	2640	0.357529	1.77332	1.97256
103255	CG7017	-	CG7017	VDRC	21	2640	0.357529	1.77332	2.67515
102681	CG34411	Leucine-rich repeat-containing G protein-coupled receptor 4	Lgr4	VDRC	17	2641	0.36332	1.81187	2.61796
27386	CG5267	-	CG5267	VDRC	24	2642	0.369111	1.85042	1.5266
5132	CG13670	-	CG13670	VDRC	13	2642	0.369111	1.85042	2.98306
38222	CG12181	Salivary gland secretion 4	Sgs4	VDRC	19	2642	0.369111	1.85042	2.44097
110537	CG6919	Octopamine beta1 receptor	Octbeta1R	VDRC	20	2642	0.369111	1.85042	2.02574
107577	CG8299	-	CG8299	VDRC	16	2642	0.369111	1.85042	2.51542
55906	CG33531	Discoidin domain receptor	Ddr	Bloomington	40	2643	0.374902	1.88897	1.79204
39046	CG5492	Tetraspanin 74F	Tsp74F	Bloomington	30	2643	0.374902	1.88897	1.54139
100481	CG1629	yellow-h	yellow-h	VDRC	25	2643	0.374902	1.88897	1.74248
12160	CG31336	Gustatory receptor 93b	Gr93b	VDRC	10	2644	0.380693	1.92753	4.0839
110330	CG1258	pavarotti	pav	VDRC	19	2644	0.380693	1.92753	2.70629
9517	CG14069	-	CG14069	VDRC	11	2644	0.380693	1.92753	3.85897
100284	CG4871	Sialyltransferase	ST6Gal	VDRC	17	2644	0.380693	1.92753	2.02892
105930	CG2650	-	CG2650	VDRC	17	2644	0.380693	1.92753	2.74886
109972	CG2341	Ccp84Ad	Ccp84Ad	VDRC	22	2644	0.380693	1.92753	1.80818
107596	CG9997	-	CG9997	VDRC	20	2645	0.386484	1.96608	2.25848
105556	CG14575	Capability receptor	CapaR	VDRC	20	2645	0.386484	1.96608	2.0947
110155	CG8166	unc-5	unc-5	VDRC	14	2645	0.386484	1.96608	2.93637
13573	CG12697	Odorant receptor 13a	Or13a	VDRC	17	2646	0.392276	2.00463	1.93542
100935	CG9976	Galactose-specific C-type lectin	Lectin-galC1	VDRC	8	2646	0.392276	2.00463	2.90312
36757	CG1583	-	GIIIspla2	Bloomington	35	2647	0.398067	2.04318	1.83106
29481	CG2345	Ecdysone-dependent gene 84A	Edg84A	VDRC	15	2648	0.403858	2.08173	2.08032
13516	CG14374	-	CG14374	VDRC	24	2648	0.403858	2.08173	2.50237
109126	CG6555	Accessory gland-specific peptide 33A	Acp33A	VDRC	12	2648	0.403858	2.08173	2.67086
100391	CG7228	peste	pes	VDRC	15	2648	0.403858	2.08173	2.33912
100846	CG42543	Multiplexin	Mp	VDRC	20	2648	0.403858	2.08173	2.32744
106128	CG15433	Elongator complex protein 3	Elp3	VDRC	20	2649	0.409649	2.12028	2.59467
102367	CG6517	Chorion protein 18	Cp18	VDRC	20	2649	0.409649	2.12028	1.9654
107534	CG3541	piopio	pio	VDRC	24	2649	0.409649	2.12028	2.32925
109321	CG31418	-	CG31418	VDRC	19	2649	0.409649	2.12028	2.47635
106893	CG31941	Odorant-binding protein 22a	Obp22a	VDRC	12	2649	0.409649	2.12028	4.29563
54846	CG7385	Ionotropic receptor 76b	Ir76b	Bloomington	28	2650	0.41544	2.15883	1.90148
104066	CG31777	-	CG31777	VDRC	23	2650	0.41544	2.15883	2.55619
110619	CG6692	Cysteine proteinase-1	Cp1	VDRC	21	2651	0.421231	2.19738	2.1031
106506	CG14531	Chemosensory protein A 98a	CheB98a	VDRC	22	2651	0.421231	2.19738	1.8164
22967	CG31296	-	CG31296	VDRC	12	2651	0.421231	2.19738	4.42917
103252	CG8640	Cuticular protein 65Ea	Cpr65Ea	VDRC	14	2652	0.427022	2.23593	2.42122
104623	CG1221	midkine and pleiotrophin 1	miple1	VDRC	17	2652	0.427022	2.23593	2.38422
100207	CG16800	-	CG16800	VDRC	15	2652	0.427022	2.23593	3.61319
110126	CG32667	short spindle 7	ssp7	VDRC	16	2653	0.432813	2.27448	2.32267
101137	CG16960	Odorant receptor 33a	Or33a	VDRC	20	2653	0.432813	2.27448	2.02574
102999	CG33493	-	CG33493	VDRC	16	2653	0.432813	2.27448	2.59252
109688	CG5638	Rhodopsin 7	Rh7	VDRC	23	2653	0.432813	2.27448	2.48385
7669	CG17105	-	CG17105	VDRC	12	2653	0.432813	2.27448	4.58497
43203	CG2297	Odorant-binding protein 44a	Obp44a	VDRC	18	2655	0.444395	2.35158	1.34479
25833	CG8683	-	mon2	VDRC	17	2655	0.444395	2.35158	2.92651
12875	CG5597	-	CG5597	VDRC	22	2655	0.444395	2.35158	1.70955
3282	CG5993	unpaired 1	upd1	VDRC	21	2655	0.444395	2.35158	2.2377
101995	CG32843	Diuretic hormone 31 Receptor	Dh31-R	VDRC	27	2655	0.444395	2.35158	1.60251
107337	CG7996	snake	snk	VDRC	22	2655	0.444395	2.35158	2.17803
104688	CG8967	off-track	otk	VDRC	23	2655	0.444395	2.35158	1.9292
43139	CG17242	-	CG17242	VDRC	18	2656	0.450187	2.39013	2.07171
105323	CG17575	-	CG17575	VDRC	18	2656	0.450187	2.39013	2.23526
104058	CG32405	Cuticular protein 65Av	Cpr65Av	VDRC	26	2656	0.450187	2.39013	1.93546
101104	CG6690	-	CG6690	VDRC	25	2656	0.450187	2.39013	1.90439
100424	CG8091	Death regulator Nedd2-like caspase	Dronc	VDRC	18	2656	0.450187	2.39013	2.28978
108755	CG15917	Growth-blocking peptide	Gbp	VDRC	19	2656	0.450187	2.39013	2.52057
104072	CG33528	Vesicular monoamine transporter	Vmat	VDRC	22	2656	0.450187	2.39013	2.1205
103130	CG6725	Sulfated	Sulf1	VDRC	11	2656	0.450187	2.39013	2.28981
37297	CG14585	Ionotropic receptor 75a	Ir75a	VDRC	14	2657	0.455978	2.42868	3.19395
27124	CG13804	yellow-g2	yellow-g2	VDRC	17	2657	0.455978	2.42868	2.32812
27498	CG7012	nicastrin	nct	Bloomington	33	2657	0.455978	2.42868	1.81862
100399	CG3640	-	CG3640	VDRC	17	2657	0.455978	2.42868	2.00087
105678	CG9015	engrailed	en	VDRC	17	2657	0.455978	2.42868	4.04849
50693	CG32354	-	CG32354	Bloomington	28	2658	0.461769	2.46723	2.19289
57386	CG6728	ninaG	ninaG	Bloomington	21	2658	0.461769	2.46723	2.22929
109316	CG7348	obstructor-J	obst-J	VDRC	15	2658	0.461769	2.46723	2.01065
106905	CG7061	Rab3 GTPase activating protein	Rab3-GAP	VDRC	17	2658	0.461769	2.46723	2.55251
105029	CG33962	Chorion protein a at 7F	Cp7Fa	VDRC	17	2658	0.461769	2.46723	2.28137
7294	CG4099	Scavenger receptor class C, type I	Sr-CI	VDRC	18	2659	0.46756	2.50578	2.40791
101037	CG16978	-	CG16978	VDRC	20	2659	0.46756	2.50578	2.49122
104263	CG9454	Serpin 42Db	Spn42Db	VDRC	24	2659	0.46756	2.50578	2.29777
37800	CG7608	Ecdysone-induced gene 71Ec	Eig71Ec	VDRC	16	2660	0.473351	2.54433	2.91056
102389	CG9972	spatzle 5	spz5	VDRC	9	2660	0.473351	2.54433	3.85505
107166	CG13772	Neuroligin 2	Nlg2	VDRC	21	2661	0.479142	2.58288	2.43119
109274	CG1725	discs large 1	dlg1	VDRC	11	2661	0.479142	2.58288	3.35917
107158	CG5169	Germinal centre kinase III	GckIII	VDRC	24	2661	0.479142	2.58288	2.84074
16892	CG1374	teashirt	tsh	VDRC	18	2662	0.484933	2.62143	1.68099
27509	CG7665	Leucine-rich repeat-containing G protein-coupled receptor 1	Lgr1	Bloomington	36	2662	0.484933	2.62143	1.64482
106056	CG17559	doughnut on 2	dnt	VDRC	12	2662	0.484933	2.62143	2.38151
108513	CG6447	TweedleL	TwdlL	VDRC	11	2662	0.484933	2.62143	3.58001
105360	CG8930	rickets	rk	VDRC	15	2663	0.490724	2.65998	2.51829
16518	CG15641	-	CG15641	VDRC	24	2663	0.490724	2.65998	2.13252
27506	CG7285	Allatostatin C receptor 1	AstC-R1	Bloomington	30	2663	0.490724	2.65998	1.82293
105947	CG33350	Chemosensory protein B 42c	CheB42c	VDRC	19	2663	0.490724	2.65998	2.52057
106217	CG5227	sidekick	sdk	VDRC	23	2663	0.490724	2.65998	2.62854
39844	CG14895	Pak3	Pak3	VDRC	15	2663	0.490724	2.65998	2.70741
100223	CG4725	-	CG4725	VDRC	14	2663	0.490724	2.65998	2.87455
45315	CG1865	Serpin 43Ab	Spn43Ab	VDRC	19	2664	0.496515	2.69854	2.05183
106104	CG18348	Cuticular protein 67Fb	Cpr67Fb	VDRC	19	2664	0.496515	2.69854	2.41444
101463	CG17998	G protein-coupled receptor kinase 2	Gprk2	VDRC	19	2664	0.496515	2.69854	1.91032
100760	CG42301	Cholecystokinin-like receptor at 17D1	CCKLR-17D1	VDRC	19	2664	0.496515	2.69854	2.78589
3120	CG18146	Nimrod C2	NimC2	VDRC	19	2665	0.502307	2.73709	1.82188
100866	CG9880	Odorant receptor 23a	Or23a	VDRC	17	2665	0.502307	2.73709	2.67406
110470	CG7899	Acid phosphatase 1	Acph-1	VDRC	15	2665	0.502307	2.73709	2.37893
105024	CG13317	Insulin-like peptide 7	Ilp7	VDRC	10	2665	0.502307	2.73709	3.04768
101026	CG8100	-	CG8100	VDRC	20	2666	0.508098	2.77564	2.37054
101133	CG10154	-	CG10154	VDRC	34	2667	0.513889	2.81419	2.43959
5594	CG11709	Peptidoglycan recognition protein SA	PGRP-SA	VDRC	18	2668	0.51968	2.85274	2.46243
101094	CG13309	-	CG13309	VDRC	26	2668	0.51968	2.85274	1.65572
105600	CG4231	Odorant receptor 22b	Or22b	VDRC	17	2668	0.51968	2.85274	2.38422
3270	CG3002	Golgi-localized, gamma-adaptin ear containing, ARF binding protein	Gga	VDRC	16	2668	0.51968	2.85274	2.45759
102579	CG4363	-	CG4363	VDRC	24	2668	0.51968	2.85274	2.76992
6557	CG8581	frazzled	fra	VDRC	20	2669	0.525471	2.89129	2.73259
102735	CG14919	Allatostatin C	AstC	VDRC	12	2669	0.525471	2.89129	3.08261
38236	CG32433	Gustatory receptor 77a	Gr77a	Bloomington	26	2669	0.525471	2.89129	2.29079
102509	CG14301	-	CG14301	VDRC	13	2669	0.525471	2.89129	2.46985
104094	CG4144	Gram-negative bacteria binding protein 2	GNBP2	VDRC	15	2669	0.525471	2.89129	3.41412
104295	CG43079	neuromusculin	nrm	VDRC	21	2669	0.525471	2.89129	3.63416
5872	CG7530	-	CG7530	VDRC	21	2671	0.537053	2.96839	2.08628
109450	CG6798	nicotinic Acetylcholine Receptor beta2	nAChRbeta2	VDRC	15	2671	0.537053	2.96839	2.72731
47008	CG32201	-	CG32201	VDRC	17	2671	0.537053	2.96839	2.52446
102339	CG4626	frizzled 4	fz4	VDRC	24	2672	0.542844	3.00694	1.80202
55969	CG5897	-	CG5897	Bloomington	23	2672	0.542844	3.00694	2.00958
101684	CG1214	roughoid	ru	VDRC	22	2672	0.542844	3.00694	2.50679
106727	CG14027	Turandot M	TotM	VDRC	21	2672	0.542844	3.00694	3.49115
106717	CG15116	-	CG15116	VDRC	19	2672	0.542844	3.00694	2.64438
106861	CG8317	Limostatin	Lst	VDRC	14	2672	0.542844	3.00694	3.09092
104214	CG3095	halfway	hfw	VDRC	14	2673	0.548635	3.04549	2.78182
57210	CG42731	tectonic	tectonic	Bloomington	49	2673	0.548635	3.04549	1.79535
100942	CG1108	alpha-Esterase-6	alpha-Est6	VDRC	14	2674	0.554426	3.08404	2.73031
105303	CG31695	screw	scw	VDRC	22	2674	0.554426	3.08404	2.40817
103498	CG13170	-	CG13170	VDRC	19	2674	0.554426	3.08404	2.20218
3128	CG43795	-	CG43795	VDRC	14	2675	0.560218	3.12259	2.85395
109175	CG17673	Sex Peptide	SP	VDRC	10	2675	0.560218	3.12259	2.81606
105432	CG17907	Acetylcholine esterase	Ace	VDRC	19	2675	0.560218	3.12259	2.25524
102719	CG15203	-	CG15203	VDRC	15	2675	0.560218	3.12259	2.80694
104615	CG6041	-	CG6041	VDRC	16	2675	0.560218	3.12259	2.60216
102152	CG5192	Rhodopsin 6	Rh6	VDRC	23	2675	0.560218	3.12259	2.17839
101298	CG9681	PGRP-SB1	PGRP-SB1	VDRC	14	2675	0.560218	3.12259	2.56546
108863	CG3352	fat	ft	VDRC	19	2675	0.560218	3.12259	3.8118
16643	CG9345	Adenosine deaminase-related growth factor C	Adgf-C	VDRC	20	2676	0.566009	3.16114	1.74989
18284	CG14608	-	CG14608	VDRC	19	2676	0.566009	3.16114	1.98108
102589	CG33483	-	CG33483	VDRC	20	2676	0.566009	3.16114	2.43088
105190	CG31609	-	CG31609	VDRC	24	2676	0.566009	3.16114	2.47876
110152	CG5992	Adenosine deaminase-related growth factor A	Adgf-A	VDRC	14	2677	0.5718	3.19969	2.67879
9206	CG32072	Elongase 68alpha	Elo68alpha	VDRC	16	2678	0.577591	3.23824	2.04318
101321	CG33126	Neural Lazarillo	NLaz	VDRC	17	2678	0.577591	3.23824	2.16917
101634	CG4123	Multiple inositol polyphosphate phosphatase 1	Mipp1	VDRC	15	2678	0.577591	3.23824	1.92106
4673	CG13323	-	CG13323	VDRC	22	2679	0.583382	3.27679	1.92324
105750	CG2227	GIP-like	Gip	VDRC	20	2679	0.583382	3.27679	2.36192
44847	CG13135	-	CG13135	VDRC	17	2679	0.583382	3.27679	2.80496
100899	CG9287	-	CG9287	VDRC	21	2679	0.583382	3.27679	1.61518
6236	CG1378	tailless	tll	VDRC	18	2680	0.589173	3.31534	1.97176
17826	CG6025	ADP ribosylation factor-like 1	Arl1	VDRC	25	2680	0.589173	3.31534	2.78335
107945	CG7166	-	CG7166	VDRC	16	2680	0.589173	3.31534	2.5347
43928	CG32227	golden goal	gogo	VDRC	18	2680	0.589173	3.31534	2.39882
101708	CG9668	Rhodopsin 4	Rh4	VDRC	20	2680	0.589173	3.31534	2.10332
17839	CG14245	-	CG14245	VDRC	15	2681	0.594964	3.35389	1.90116
18825	CG18105	Ecdysis triggering hormone	ETH	VDRC	17	2681	0.594964	3.35389	1.77648
35992	CG8638	Cuticular protein 65Eb	Cpr65Eb	VDRC	19	2681	0.594964	3.35389	2.51172
4833	CG2086	draper	drpr	VDRC	21	2681	0.594964	3.35389	2.35547
44038	CG2150	-	CG2150	VDRC	21	2681	0.594964	3.35389	3.47432
16193	CG11112	-	CG11112	VDRC	19	2682	0.600755	3.39244	1.96339
18795	CG10586	Seminase	Sems	VDRC	22	2682	0.600755	3.39244	1.89037
5294	CG6456	Myoinhibiting peptide precursor	Mip	VDRC	22	2682	0.600755	3.39244	2.02187
18461	CG9806	-	CG9806	VDRC	21	2683	0.606546	3.43099	1.67407
104636	CG30154	-	CG30154	VDRC	15	2683	0.606546	3.43099	3.54352
104038	CG10789	new glue 4	ng4	VDRC	11	2683	0.606546	3.43099	2.40605
100550	CG8374	dalmatian	dmt	VDRC	21	2683	0.606546	3.43099	2.32182
13489	CG7968	-	CG7968	VDRC	23	2684	0.612337	3.46955	1.90509
102199	CG9271	Vitelline membrane 34Ca	Vm34Ca	VDRC	22	2684	0.612337	3.46955	2.16981
102432	CG11278	Syntaxin 13	Syx13	VDRC	21	2684	0.612337	3.46955	1.32075
108767	CG7336	Ecdysone-induced gene 71Eg	Eig71Eg	VDRC	16	2684	0.612337	3.46955	2.65035
105969	CG7510	-	CG7510	VDRC	9	2685	0.618129	3.5081	3.07119
49049	CG10953	-	CG10953	VDRC	31	2685	0.618129	3.5081	2.04254
102592	CG13545	-	CG13545	VDRC	18	2685	0.618129	3.5081	1.97176
42321	CG31158	Exchange factor for Arf 6 ortholog (H. sapiens)	Efa6	VDRC	31	2686	0.62392	3.54665	1.91791
109415	CG42616	Cullin 3	Cul3	VDRC	18	2686	0.62392	3.54665	2.82588
104579	CG4889	wingless	wg	VDRC	18	2687	0.629711	3.5852	2.85314
15574	CG2973	Cuticular protein 23B	Cpr23B	VDRC	26	2688	0.635502	3.62375	1.5272
101636	CG4432	Peptidoglycan recognition protein LC	PGRP-LC	VDRC	18	2688	0.635502	3.62375	2.40791
101237	CG7189	Gustatory receptor 66a	Gr66a	VDRC	16	2688	0.635502	3.62375	2.6118
35019	CG5627	Rab3 GDP-GTP exchange factor	Rab3-GEF	VDRC	21	2689	0.641293	3.6623	3.33131
40648	CG5928	-	CG5928	VDRC	23	2689	0.641293	3.6623	2.60442
110228	CG4720	Apoptotic signal-regulating kinase 1	Ask1	VDRC	15	2690	0.647084	3.70085	2.56805
102058	CG1128	alpha-Esterase-9	alpha-Est9	VDRC	35	2690	0.647084	3.70085	1.70725
108378	CG3798	N-methyl-D-aspartate receptor-associated protein	Nmda1	VDRC	15	2690	0.647084	3.70085	2.14004
103055	CG30106	CCHamide-1 receptor	CCHa1-R	VDRC	12	2690	0.647084	3.70085	3.01584
107727	CG8458	wnt inhibitor of Dorsal	wntD	VDRC	15	2690	0.647084	3.70085	3.06574
2766	CG30330	Gustatory receptor 59d	Gr59d	VDRC	12	2691	0.652875	3.7394	2.58183
105186	CG1652	lectin-46Cb	lectin-46Cb	VDRC	23	2691	0.652875	3.7394	2.14624
36219	CG17941	dachsous	ds	VDRC	16	2691	0.652875	3.7394	2.58288
39251	CG1402	-	CG1402	VDRC	14	2691	0.652875	3.7394	2.52425
106364	CG31094	Lipophorin receptor 1	LpR1	VDRC	25	2691	0.652875	3.7394	1.835
101915	CG16876	Nimrod C4	NimC4	VDRC	19	2691	0.652875	3.7394	2.86549
105069	CG31779	Accessory gland protein 24A4	Acp24A4	VDRC	15	2691	0.652875	3.7394	2.98611
103008	CG7118	Jonah 66Ci	Jon66Ci	VDRC	22	2691	0.652875	3.7394	2.56433
106894	CG5945	-	CG5945	VDRC	18	2691	0.652875	3.7394	2.57146
104773	CG2902	NMDA receptor 1	Nmdar1	VDRC	12	2691	0.652875	3.7394	3.70581
37166	CG13215	-	CG13215	VDRC	13	2692	0.658666	3.77795	2.96168
106632	CG6948	Clathrin light chain	Clc	VDRC	31	2692	0.658666	3.77795	2.43028
1021	CG18734	Furin 2	Fur2	VDRC	16	2692	0.658666	3.77795	2.60216
110747	CG9116	Lysozyme P	LysP	VDRC	11	2692	0.658666	3.77795	4.38203
38133	CG6071	-	CG6071	VDRC	15	2693	0.664457	3.8165	2.90648
105754	CG7535	GluClalpha	GluClalpha	VDRC	14	2693	0.664457	3.8165	2.57576
36620	CG13048	-	CG13048	VDRC	22	2693	0.664457	3.8165	3.55882
37865	CG1106	Gelsolin	Gel	VDRC	19	2694	0.670249	3.85505	2.48519
35359	CG15505	Odorant-binding protein 99d	Obp99d	VDRC	25	2694	0.670249	3.85505	2.06631
107567	CG33533	lectin-37Db	lectin-37Db	VDRC	17	2694	0.670249	3.85505	2.37487
102357	CG4920	easter	ea	VDRC	23	2694	0.670249	3.85505	2.21054
105021	CG15457	Odorant-binding protein 19c	Obp19c	VDRC	13	2694	0.670249	3.85505	2.85476
29519	CG4700	Sema-2a	Sema-2a	Bloomington	21	2695	0.67604	3.8936	2.2377
47549	CG5621	-	CG5621	VDRC	22	2695	0.67604	3.8936	2.30132
42326	CG13648	tenectin	tnc	VDRC	19	2695	0.67604	3.8936	1.87495
52435	CG8622	Accessory gland protein 53Ea	Acp53Ea	VDRC	17	2696	0.681831	3.93215	2.41227
14775	CG6295	-	CG6295	VDRC	19	2696	0.681831	3.93215	1.80419
106957	CG6856	Dysbindin ortholog (H. sapiens)	Dysb	VDRC	19	2696	0.681831	3.93215	2.83011
108062	CG15302	Odorant receptor 9a	Or9a	VDRC	17	2696	0.681831	3.93215	2.20657
107320	CG10497	Syndecan	Sdc	VDRC	11	2697	0.687622	3.9707	3.23131
41496	CG13046	-	CG13046	VDRC	21	2697	0.687622	3.9707	2.22088
24724	CG7194	-	CG7194	VDRC	22	2697	0.687622	3.9707	3.32047
109772	CG33492	Ionotropic receptor 41a	Ir41a	VDRC	21	2697	0.687622	3.9707	2.31341
6838	CG17244	-	CG17244	VDRC	11	2697	0.687622	3.9707	6.7532
106997	CG7052	Thioester-containing protein 2	Tep2	VDRC	14	2698	0.693413	4.00925	2.59637
12414	CG4472	Imaginal disc growth factor 1	Idgf1	VDRC	31	2698	0.693413	4.00925	2.07024
48364	CG33276	-	CG33276	VDRC	18	2699	0.699204	4.0478	2.07171
110195	CG1838	myoglianin	myo	VDRC	14	2699	0.699204	4.0478	3.51334
108476	CG30293	Cht12	Cht12	VDRC	13	2699	0.699204	4.0478	2.34154
108349	CG7404	estrogen-related receptor	ERR	VDRC	19	2700	0.704995	4.08635	2.00761
100514	CG31193	Turandot X	TotX	VDRC	9	2700	0.704995	4.08635	2.68568
39600	CG32212	-	CG32212	VDRC	16	2700	0.704995	4.08635	4.18273
102113	CG5162	-	CG5162	VDRC	21	2700	0.704995	4.08635	2.47325
107943	CG34381	Trissin receptor	TrissinR	VDRC	16	2701	0.710786	4.1249	2.77564
102607	CG10794	Diptericin B	DptB	VDRC	15	2701	0.710786	4.1249	2.4287
104137	CG8072	-	CG8072	VDRC	28	2701	0.710786	4.1249	2.25846
102397	CG7180	Protein tyrosine phosphatase 36E	Ptp36E	VDRC	18	2701	0.710786	4.1249	2.77136
104947	CG17298	-	CG17298	VDRC	9	2701	0.710786	4.1249	4.18915
102522	CG11459	-	CG11459	VDRC	18	2702	0.716577	4.16345	2.11714
101671	CG1257	alpha-Esterase-3	alpha-Est3	VDRC	9	2702	0.716577	4.16345	2.64713
101842	CG33960	Semaphorin-2b	Sema-2b	VDRC	22	2702	0.716577	4.16345	2.71227
4726	CG18067	-	CG18067	VDRC	20	2703	0.722368	4.202	2.03436
31020	CG6232	lonely heart	loh	VDRC	17	2703	0.722368	4.202	2.87041
104747	CG5765	Mucin 55B	Muc55B	VDRC	16	2703	0.722368	4.202	3.16114
5520	CG34449	-	CG34449	VDRC	16	2704	0.72816	4.24056	2.44796
16603	CG8063	yellow-f2	yellow-f2	VDRC	13	2704	0.72816	4.24056	2.70507
1012	CG6899	Protein tyrosine phosphatase 4E	Ptp4E	VDRC	20	2705	0.733951	4.27911	2.06022
102233	CG5480	Tubby	Tb	VDRC	23	2705	0.733951	4.27911	2.13016
15300	CG6467	Jonah 65Aiv	Jon65Aiv	VDRC	24	2706	0.739742	4.31766	2.54958
47341	CG6403	-	CG6403	VDRC	20	2706	0.739742	4.31766	2.78431
103825	CG5791	-	CG5791	VDRC	20	2706	0.739742	4.31766	2.78431
52413	CG10152	beat-IV	beat-IV	VDRC	22	2707	0.745533	4.35621	2.61364
103505	CG32282	Drosomycin-like 4	Drsl4	VDRC	13	2707	0.745533	4.35621	2.19186
104916	CG7327	Eig71Ei	Eig71Ei	VDRC	12	2707	0.745533	4.35621	1.85847
105022	CG17284	Odorant-binding protein 93a	Obp93a	VDRC	18	2708	0.751324	4.39476	2.11714
104515	CG14032	Cyp4ac1	Cyp4ac1	VDRC	14	2708	0.751324	4.39476	2.07091
100850	CG11797	Odorant-binding protein 56a	Obp56a	VDRC	13	2708	0.751324	4.39476	2.74784
47562	CG3044	Cht11	Cht11	VDRC	15	2709	0.757115	4.43331	4.1706
965	CG8896	18 wheeler	18w	VDRC	22	2709	0.757115	4.43331	2.03831
104608	CG9095	-	CG9095	VDRC	17	2709	0.757115	4.43331	2.73951
42528	CG13106	Odorant receptor 30a	Or30a	VDRC	20	2710	0.762906	4.47186	1.82747
109600	CG6323	Tetraspanin 97E	Tsp97E	VDRC	18	2710	0.762906	4.47186	1.71734
18961	CG6717	Serpin 28B	Spn28B	VDRC	20	2710	0.762906	4.47186	2.38778
38051	CG4757	-	CG4757	VDRC	23	2710	0.762906	4.47186	2.73303
109491	CG3619	Delta	Dl	VDRC	12	2710	0.762906	4.47186	4.88544
36664	CG4761	knirps-like	knrl	Bloomington	34	2711	0.768697	4.51041	1.96357
23270	CG8216	-	CG8216	VDRC	21	2711	0.768697	4.51041	2.33865
7157	CG7383	eagle	eg	VDRC	20	2712	0.774488	4.54896	1.57749
106200	CG3051	AMP-activated protein kinase alpha subunit	AMPKalpha	VDRC	12	2712	0.774488	4.54896	2.59296
11823	CG5481	roundabout 2	robo2	VDRC	18	2712	0.774488	4.54896	2.51694
101976	CG33061	-	CG33061	VDRC	21	2712	0.774488	4.54896	1.70772
42880	CG15006	Cuticular protein 64Aa	Cpr64Aa	VDRC	17	2712	0.774488	4.54896	2.77691
107218	CG17011	lectin-30A	lectin-30A	VDRC	23	2713	0.780279	4.58751	3.13495
21881	CG4582	-	CG4582	VDRC	16	2713	0.780279	4.58751	1.75405
105043	CG33320	Chemosensory protein B 38a	CheB38a	VDRC	18	2713	0.780279	4.58751	2.22618
104169	CG11228	hippo	hpo	VDRC	17	2714	0.786071	4.62606	1.92607
7217	CG6986	Proctolin receptor	Proc-R	VDRC	9	2715	0.791862	4.66461	2.89129
107153	CG43782	-	orb2	VDRC	25	2715	0.791862	4.66461	2.12799
100201	CG1978	Odorant receptor 45a	Or45a	VDRC	20	2717	0.803444	4.74171	2.23262
6178	CG33253	-	CG33253	VDRC	28	2717	0.803444	4.74171	2.12004
104918	CG7629	Attacin-D	AttD	VDRC	23	2717	0.803444	4.74171	3.1028
108096	CG6098	Leucine-rich repeat 47	Lrr47	VDRC	20	2718	0.809235	4.78026	2.18952
101518	CG32183	Ccn	Ccn	VDRC	16	2718	0.809235	4.78026	1.9468
12536	CG8697	Larval cuticle protein 2	Lcp2	VDRC	14	2718	0.809235	4.78026	3.51334
37115	CG3903	Gliotactin	Gli	VDRC	22	2719	0.815026	4.81881	1.76708
14495	CG18030	Jonah 99Fi	Jon99Fi	VDRC	19	2719	0.815026	4.81881	3.47573
103041	CG12045	Cuticular protein 100A	Cpr100A	VDRC	9	2720	0.820817	4.85736	3.39244
3199	CG30151	-	CG30151	VDRC	11	2720	0.820817	4.85736	3.99845
102811	CG7476	methuselah-like 7	mthl7	VDRC	16	2720	0.820817	4.85736	2.08173
100463	CG11977	-	CG11977	VDRC	14	2721	0.826608	4.89591	3.42061
2703	CG10810	Drosomycin	Drs	VDRC	17	2721	0.826608	4.89591	2.87041
109427	CG6281	Tissue inhibitor of metalloproteases	Timp	VDRC	16	2721	0.826608	4.89591	3.2286
108908	CG18096	Thioester-containing protein 1	Tep1	VDRC	14	2722	0.832399	4.93446	2.22546
31665	CG12156	Rab39	Rab39	VDRC	19	2723	0.838191	4.97301	2.65323
36304	CG3624	babos	babos	VDRC	13	2723	0.838191	4.97301	2.25601
27143	CG30473	Odorant-binding protein 51a	Obp51a	VDRC	17	2724	0.843982	5.01157	2.39357
109264	CG40733	RYamide	RYa	VDRC	25	2724	0.843982	5.01157	2.50578
108689	CG9400	-	CG9400	VDRC	23	2725	0.849773	5.05012	2.32308
40694	CG9074	Male-specific RNA 57Da	Mst57Da	VDRC	16	2726	0.855564	5.08867	2.12028
106771	CG7291	Niemann-Pick type C-2a	Npc2a	VDRC	23	2726	0.855564	5.08867	1.9292
8062	CG31744	Gustatory receptor 36b	Gr36b	VDRC	23	2726	0.855564	5.08867	2.66069
29703	CG34102	BG642163	BG642163	VDRC	19	2727	0.861355	5.12722	1.82188
35246	CG40129	G protein-coupled receptor kinase 1	Gprk1	Bloomington	27	2727	0.861355	5.12722	1.57284
33345	CG14507	-	CG14507	Bloomington	12	2728	0.867146	5.16577	4.16209
29065	CG9168	-	CG9168	VDRC	16	2729	0.872937	5.20432	2.72745
19189	CG18304	-	CG18304	VDRC	17	2729	0.872937	5.20432	3.2631
107568	CG30486	-	CG30486	VDRC	22	2729	0.872937	5.20432	1.55339
100602	CG8090	Golgi pH Regulator	GPHR	VDRC	16	2729	0.872937	5.20432	3.37317
101517	CG16973	misshapen	msn	VDRC	22	2730	0.878728	5.24287	2.01365
104392	CG4212	Rab14	Rab14	VDRC	14	2730	0.878728	5.24287	3.48243
44901	CG3440	Pupal cuticle protein	Pcp	VDRC	26	2731	0.884519	5.28142	1.73133
42794	CG6495	-	CG6495	VDRC	19	2731	0.884519	5.28142	2.28178
104541	CG14240	TweedleP	TwdlP	VDRC	10	2731	0.884519	5.28142	3.79132
104666	CG8717	saliva	slv	VDRC	25	2731	0.884519	5.28142	2.49036
102672	CG2736	-	CG2736	VDRC	26	2731	0.884519	5.28142	2.57053
15364	CG18749	-	CG18749	VDRC	11	2732	0.89031	5.31997	2.2317
7356	CG1339	-	CG1339	VDRC	14	2732	0.89031	5.31997	1.59697
108135	CG9820	Odorant receptor 59a	Or59a	VDRC	15	2732	0.89031	5.31997	2.2993
102642	CG18241	Toll-4	Toll-4	VDRC	13	2732	0.89031	5.31997	2.17047
51629	CG31093	-	CG31093	VDRC	18	2732	0.89031	5.31997	1.98084
104635	CG33321	Chemosensory protein B 38b	CheB38b	VDRC	20	2732	0.89031	5.31997	2.30158
106470	CG2789	Translocator protein	Tspo	VDRC	22	2732	0.89031	5.31997	2.82733
102151	CG17814	Peritrophin-15a	Peritrophin-15a	VDRC	9	2732	0.89031	5.31997	3.49525
13208	CG4382	-	CG4382	VDRC	23	2733	0.896102	5.35852	1.85686
8690	CG3348	-	CG3348	VDRC	19	2733	0.896102	5.35852	2.11374
100756	CG32538	nicotinic Acetylcholine Receptor alpha7	nAChRalpha7	VDRC	14	2733	0.896102	5.35852	2.94667
100645	CG3814	-	CG3814	VDRC	20	2733	0.896102	5.35852	3.1636
100960	CG31750	-	CG31750	VDRC	22	2733	0.896102	5.35852	3.37801
35483	CG10653	hook	hook	VDRC	17	2734	0.901893	5.39707	2.26267
12997	CG30448	Odorant-binding protein 56i	Obp56i	VDRC	12	2734	0.901893	5.39707	2.8823
105240	CG42603	Seminal fluid protein 26Ad	Sfp26Ad	VDRC	21	2734	0.901893	5.39707	2.55737
101219	CG30191	Gustatory receptor 59b	Gr59b	VDRC	10	2734	0.901893	5.39707	3.65722
109764	CG3349	-	CG3349	VDRC	13	2734	0.901893	5.39707	3.14344
100901	CG2507	stranded at second	sas	VDRC	10	2735	0.907684	5.43562	3.5597
26928	CG9738	MAP kinase kinase 4	Mkk4	VDRC	14	2735	0.907684	5.43562	1.95758
102739	CG2374	late bloomer	lbm	VDRC	14	2735	0.907684	5.43562	1.76182
31725	CG14420	-	CG14420	Bloomington	10	2736	0.913475	5.47417	3.31588
103452	CG8805	wunen-2	wun2	VDRC	13	2736	0.913475	5.47417	4.12711
109432	CG2448	alpha1,6-fucosyltransferase	FucT6	VDRC	21	2736	0.913475	5.47417	2.29659
108008	CG7536	-	CG7536	VDRC	14	2736	0.913475	5.47417	3.08061
6354	CG4192	kekkon-3	kek3	VDRC	16	2737	0.919266	5.51272	1.86006
26413	CG4173	Septin 2	Sep2	VDRC	19	2737	0.919266	5.51272	2.61785
9542	CG11561	smoothened	smo	VDRC	10	2737	0.919266	5.51272	2.48691
104704	CG31929	Gustatory receptor 22c	Gr22c	VDRC	20	2737	0.919266	5.51272	2.45674
103796	CG33351	Chemosensory protein B 42b	CheB42b	VDRC	24	2738	0.925057	5.55127	2.19548
101253	CG6347	-	CG6347	VDRC	10	2738	0.925057	5.55127	2.42596
39176	CG8595	Toll-7	Toll-7	VDRC	19	2739	0.930848	5.58982	2.44097
105549	CG3837	Secreted decoy of InR	Sdr	VDRC	20	2739	0.930848	5.58982	2.23262
9354	CG13206	Odorant receptor 47b	Or47b	VDRC	20	2740	0.936639	5.62837	2.24986
100688	CG32190	NUCB1	NUCB1	VDRC	23	2740	0.936639	5.62837	2.06585
12520	CG34227	-	CG34227	VDRC	22	2740	0.936639	5.62837	2.57255
107315	CG4643	F-box synaptic protein	Fsn	VDRC	22	2742	0.948221	5.70547	2.97528
106283	CG7529	Esterase Q	Est-Q	VDRC	17	2743	0.954013	5.74402	2.15982
109050	CG32825	Odorant receptor 19b	Or19b	VDRC	11	2743	0.954013	5.74402	1.74351
106563	CG32029	Cuticular protein 66D	Cpr66D	VDRC	21	2743	0.954013	5.74402	1.87597
107904	CG3868	-	CG3868	VDRC	15	2743	0.954013	5.74402	2.6875
38019	CG5867	-	CG5867	VDRC	14	2744	0.959804	5.78258	3.21455
105461	CG6004	Mucin 68D	Muc68D	VDRC	19	2744	0.959804	5.78258	2.44097
108295	CG9134	-	CG9134	VDRC	17	2745	0.965595	5.82113	3.16961
110788	CG6438	amontillado	amon	VDRC	17	2745	0.965595	5.82113	3.55295
12423	CG4559	Imaginal disc growth factor 3	Idgf3	VDRC	19	2746	0.971386	5.85968	2.17565
23190	CG10918	-	CG10918	VDRC	17	2746	0.971386	5.85968	1.69233
28480	CG34329	Diedel 3	Diedel3	VDRC	17	2746	0.971386	5.85968	2.72081
104619	CG32313	-	CG32313	VDRC	20	2746	0.971386	5.85968	3.4222
110769	CG2328	even skipped	eve	VDRC	19	2747	0.977177	5.89823	1.59194
105067	CG16713	-	CG16713	VDRC	10	2747	0.977177	5.89823	3.43779
10586	CG18106	Immune induced molecule 2	IM2	VDRC	18	2748	0.982968	5.93678	2.62598
28390	CG5397	-	CG5397	VDRC	12	2748	0.982968	5.93678	3.48324
106339	CG8160	-	CG8160	VDRC	9	2748	0.982968	5.93678	2.71139
109705	CG7121	Tehao	Tehao	VDRC	19	2748	0.982968	5.93678	2.66207
101169	CG13562	-	CG13562	VDRC	18	2748	0.982968	5.93678	2.79862
45981	CG42236	Ran-binding protein M	RanBPM	VDRC	15	2749	0.988759	5.97533	2.2794
104324	CG9887	Vesicular glutamate transporter	VGlut	VDRC	15	2749	0.988759	5.97533	1.97083
102995	CG33344	Crustacean cardioactive peptide receptor	CCAP-R	VDRC	22	2749	0.988759	5.97533	2.18625
109825	CG18066	Cuticular protein 57A	Cpr57A	VDRC	13	2749	0.988759	5.97533	2.46985
50744	CG6271	-	CG6271	VDRC	22	2750	0.99455	6.01388	3.01637
109928	CG43749	dyschronic	dysc	VDRC	16	2750	0.99455	6.01388	2.8431
28580	CG10738	-	CG10738	Bloomington	26	2751	1.00034	6.05243	1.90521
101136	CG7422	Sensory neuron membrane protein 2	Snmp2	VDRC	15	2751	1.00034	6.05243	1.85139
100659	CG8502	Cuticular protein 49Ac	Cpr49Ac	VDRC	15	2751	1.00034	6.05243	2.79699
105203	CG12500	stoned A	stnA	VDRC	23	2752	1.00613	6.09098	2.11408
105172	CG3772	cryptochrome	cry	VDRC	15	2752	1.00613	6.09098	1.83148
103580	CG7097	happyhour	hppy	VDRC	19	2752	1.00613	6.09098	1.61847
106341	CG32412	Glutaminyl cyclase	QC	VDRC	16	2752	1.00613	6.09098	2.65998
29452	CG4784	Cuticular protein 72Ec	Cpr72Ec	VDRC	10	2753	1.01192	6.12953	3.37683
50737	CG42640	Prophenoloxidase 3	PPO3	VDRC	23	2753	1.01192	6.12953	2.12212
30753	CG17350	-	CG17350	VDRC	22	2754	1.01771	6.16808	2.67939
30948	CG3672	Cuticular protein 67B	Cpr67B	VDRC	21	2754	1.01771	6.16808	2.305
12863	CG9847	FK506-binding protein 14 ortholog	Fkbp14	VDRC	15	2755	1.02351	6.20663	1.97083
101649	CG6234	Dpp target gene	Dtg	VDRC	21	2755	1.02351	6.20663	2.00215
12413	CG5888	-	CG5888	VDRC	16	2755	1.02351	6.20663	3.18042
48804	CG33259	-	CG33259	VDRC	21	2756	1.0293	6.24518	2.24611
102026	CG12385	thetaTrypsin	thetaTry	VDRC	19	2756	1.0293	6.24518	2.66207
16610	CG5106	SCP-containing protein C	scpr-C	VDRC	22	2756	1.0293	6.24518	3.43554
46468	CG33680	-	CG33680	VDRC	13	2757	1.03509	6.28373	3.1969
43220	CG5207	SCP-containing protein A	scpr-A	VDRC	23	2757	1.03509	6.28373	2.43562
7930	CG31741	-	CG31741	VDRC	19	2758	1.04088	6.32228	2.88317
30923	CG5717	yellow-g	yellow-g	VDRC	18	2759	1.04667	6.36083	2.12623
105071	CG42611	Megalin	mgl	VDRC	11	2759	1.04667	6.36083	3.8241
106256	CG9126	Stromal interaction molecule	Stim	VDRC	13	2761	1.05825	6.43793	2.61954
104609	CG5896	Gram-positive Specific Serine protease	grass	VDRC	16	2761	1.05825	6.43793	2.86237
105538	CG17044	yellow-e2	yellow-e2	VDRC	18	2761	1.05825	6.43793	1.95358
104028	CG3832	Peptidylglycine-alpha-hydroxylating monooxygenase	Phm	VDRC	18	2761	1.05825	6.43793	2.69867
101786	CG6788	-	CG6788	VDRC	21	2762	1.06404	6.47648	1.96009
103949	CG6352	Ods-site homeobox	OdsH	VDRC	22	2763	1.06983	6.51503	2.2931
32374	CG11628	steppke	step	Bloomington	49	2764	1.07563	6.55359	1.86144
109298	CG9302	-	CG9302	VDRC	9	2764	1.07563	6.55359	3.52095
42100	CG32774	Mucin 4B	Muc4B	VDRC	19	2764	1.07563	6.55359	1.51234
14791	CG31080	TweedleH	TwdlH	VDRC	23	2764	1.07563	6.55359	2.90184
102204	CG13419	Bursicon	Burs	VDRC	22	2764	1.07563	6.55359	3.80539
108361	CG1152	Glucose dehydrogenase	Gld	VDRC	22	2764	1.07563	6.55359	2.53967
37340	CG31496	-	CG31496	VDRC	21	2765	1.08142	6.59214	1.91803
2861	CG3856	Octopamine receptor in mushroom bodies	Oamb	VDRC	10	2769	1.10458	6.74634	3.6816
25867	CG13968	short neuropeptide F precursor	sNPF	Bloomington	41	2769	1.10458	6.74634	1.77005
108698	CG3801	Accessory gland protein 76A	Acp76A	VDRC	14	2769	1.10458	6.74634	2.30788
105200	CG8543	-	CG8543	VDRC	19	2769	1.10458	6.74634	2.80358
101703	CG42564	-	CG42564	VDRC	12	2769	1.10458	6.74634	3.30519
101293	CG17584	Odorant receptor 49b	Or49b	VDRC	20	2770	1.11037	6.78489	2.67225
100926	CG9792	yellow-e	yellow-e	VDRC	22	2770	1.11037	6.78489	1.74243
47750	CG8739	stambha A	stmA	VDRC	20	2770	1.11037	6.78489	3.00843
105755	CG4276	arouser	aru	VDRC	15	2771	1.11616	6.82344	3.03588
105066	CG4838	beaten path Ic	beat-Ic	VDRC	17	2772	1.12195	6.86199	2.13177
102431	CG12944	Odorant-binding protein 47a	Obp47a	VDRC	16	2772	1.12195	6.86199	2.67926
44186	CG2061	-	CG2061	VDRC	20	2773	1.12775	6.90054	2.3964
102981	CG33264	Odorant receptor 69a	Or69a	VDRC	11	2773	1.12775	6.90054	2.60364
37694	CG8676	Hormone receptor-like in 39	Hr39	VDRC	26	2774	1.13354	6.93909	2.06398
14091	CG13480	Leucokinin	Lk	VDRC	13	2775	1.13933	6.97764	3.1969
108693	CG4422	GDP dissociation inhibitor	Gdi	VDRC	33	2775	1.13933	6.97764	1.7448
104804	CG12073	5-hydroxytryptamine (serotonin) receptor 7	5-HT7	VDRC	9	2775	1.13933	6.97764	3.07119
101205	CG13618	-	CG13618	VDRC	15	2775	1.13933	6.97764	2.65764
56957	CG7874	Mucin related 18B	Mur18B	Bloomington	21	2776	1.14512	7.01619	1.87597
101477	CG17228	prospero	pros	VDRC	10	2776	1.14512	7.01619	2.91359
108352	CG3954	corkscrew	csw	VDRC	21	2777	1.15091	7.05474	2.55737
110055	CG33653	Calcium-dependent secretion activator	Cadps	VDRC	19	2777	1.15091	7.05474	2.78589
13249	CG11066	scarface	scaf	VDRC	21	2778	1.1567	7.09329	1.92644
35764	CG32268	Drosomycin-like 6	Drsl6	VDRC	29	2778	1.1567	7.09329	1.97579
3262	CG9070	Cuticular protein 47Eg	Cpr47Eg	VDRC	17	2778	1.1567	7.09329	2.86106
44041	CG6131	Cuticular protein 97Ea	Cpr97Ea	VDRC	19	2778	1.1567	7.09329	2.6267
104908	CG16844	Immune induced molecule 3	IM3	VDRC	17	2778	1.1567	7.09329	2.09437
13597	CG2081	Vago	Vago	VDRC	17	2779	1.16249	7.13184	2.45902
31510	CG15860	painless	pain	Bloomington	25	2779	1.16249	7.13184	1.85042
28292	CG8694	Maltase A2	Mal-A2	VDRC	22	2779	1.16249	7.13184	2.58898
104996	CG6337	-	CG6337	VDRC	17	2780	1.16828	7.17039	2.18787
41273	CG14259	-	CG14259	VDRC	18	2781	1.17407	7.20894	2.40791
28644	CG13579	-	CG13579	Bloomington	22	2781	1.17407	7.20894	2.06297
26888	CG7771	single-minded	sim	VDRC	24	2781	1.17407	7.20894	1.92006
107686	CG6452	TweedleO	TwdlO	VDRC	15	2781	1.17407	7.20894	2.57801
107460	CG3569	Odorant receptor 59b	Or59b	VDRC	25	2781	1.17407	7.20894	1.94295
104872	CG11648	Abdominal B	Abd-B	VDRC	24	2781	1.17407	7.20894	2.40794
108217	CG4402	lysyl oxidase-like 2	lox2	VDRC	22	2782	1.17987	7.24749	2.66295
45232	CG4821	Tequila	Tequila	VDRC	24	2782	1.17987	7.24749	2.00662
9594	CG2114	FMRFamide Receptor	FMRFaR	VDRC	15	2782	1.17987	7.24749	2.75717
13779	CG9768	huckebein	hkb	VDRC	17	2783	1.18566	7.28604	3.5249
27306	CG40452	Synaptosomal-associated protein 25kDa	Snap25	Bloomington	31	2783	1.18566	7.28604	1.93868
4380	CG6496	Pigment-dispersing factor	Pdf	VDRC	22	2783	1.18566	7.28604	2.57255
100102	CG8947	26-29kD-proteinase	26-29-p	VDRC	17	2784	1.19145	7.3246	2.78626
108690	CG16884	-	CG16884	VDRC	11	2784	1.19145	7.3246	4.47501
102019	CG5855	cornichon	cni	VDRC	19	2785	1.19724	7.36315	2.47635
31371	CG1794	Matrix metalloproteinase 2	Mmp2	Bloomington	22	2785	1.19724	7.36315	3.0739
108760	CG6440	Myosuppressin	Ms	VDRC	18	2785	1.19724	7.36315	2.83497
103024	CG5177	-	CG5177	VDRC	11	2785	1.19724	7.36315	3.31267
103219	CG18628	-	CG18628	VDRC	15	2786	1.20303	7.4017	2.38889
30233	CG42449	-	CG42449	VDRC	20	2787	1.20882	7.44025	2.31882
37981	CG15918	Chitin deacetylase-like 9	Cda9	VDRC	17	2788	1.21461	7.4788	2.42162
28423	CG6687	Serpin 88Eb	Spn88Eb	VDRC	21	2788	1.21461	7.4788	2.54896
40895	CG1762	Integrin betanu subunit	Itgbn	VDRC	11	2788	1.21461	7.4788	3.76599
105695	CG15756	-	CG15756	VDRC	17	2788	1.21461	7.4788	2.49642
103060	CG33758	-	CG33758	VDRC	16	2788	1.21461	7.4788	2.70817
104033	CG6530	methuselah-like 3	mthl3	VDRC	9	2789	1.2204	7.51735	3.95785
109040	CG7463	yellow-k	yellow-k	VDRC	23	2789	1.2204	7.51735	2.10604
30807	CG18681	epsilonTrypsin	epsilonTry	VDRC	19	2790	1.22619	7.5559	2.42328
9152	CG6531	wengen	wgn	VDRC	10	2790	1.22619	7.5559	3.36464
1316	CG5508	minotaur	mino	VDRC	20	2790	1.22619	7.5559	2.07746
109513	CG43745	Myosuppressin receptor 2	MsR2	VDRC	14	2790	1.22619	7.5559	3.38971
6112	CG15904	Ionotropic receptor 56d	Ir56d	VDRC	25	2792	1.23778	7.633	1.95066
106591	CG5008	Gram-negative bacteria binding protein 3	GNBP3	VDRC	11	2792	1.23778	7.633	3.09183
106392	CG33115	Nimrod B4	NimB4	VDRC	22	2792	1.23778	7.633	1.96434
6459	CG11495	rasp	rasp	VDRC	21	2792	1.23778	7.633	2.72562
104446	CG7660	Peroxinectin-like	Pxt	VDRC	12	2793	1.24357	7.67155	2.58183
102699	CG7103	PDGF- and VEGF-related factor 1	Pvf1	VDRC	21	2793	1.24357	7.67155	2.91911
104201	CG7106	lectin-28C	lectin-28C	VDRC	21	2795	1.25515	7.74865	2.38912
51438	CG4226	Glutamate receptor IIC	GluRIIC	VDRC	21	2795	1.25515	7.74865	2.41436
100842	CG10702	-	CG10702	VDRC	22	2796	1.26094	7.7872	2.47392
107276	CG15793	Downstream of raf1	Dsor1	VDRC	8	2796	1.26094	7.7872	5.80624
100268	CG32146	dally-like	dlp	VDRC	15	2796	1.26094	7.7872	1.71204
47768	CG12199	kekkon5	kek5	VDRC	10	2797	1.26673	7.82575	2.23091
103719	CG42250	liquid facets-Related	lqfR	VDRC	17	2798	1.27252	7.8643	2.42162
49368	CG6628	-	CG6628	VDRC	29	2799	1.27831	7.90285	2.07601
15846	CG7049	-	CG7049	VDRC	17	2799	1.27831	7.90285	2.88911
105185	CG34357	-	CG34357	VDRC	20	2799	1.27831	7.90285	3.01705
109625	CG12908	Nidogen/entactin	Ndg	VDRC	12	2801	1.2899	7.97995	2.0254
23434	CG5907	Frequenin 2	Frq2	VDRC	20	2802	1.29569	8.0185	3.00843
101812	CG9048	Vitelline membrane 26Aa	Vm26Aa	VDRC	11	2802	1.29569	8.0185	2.88261
106732	CG11735	Odorant receptor 85b	Or85b	VDRC	26	2803	1.30148	8.05705	2.70661
5329	CG7446	Glycine receptor	Grd	VDRC	20	2806	1.31885	8.17271	2.66363
4543	CG4846	beaten path Ia	beat-Ia	VDRC	21	2806	1.31885	8.17271	2.42277
34224	CG3777	-	CG3777	VDRC	22	2807	1.32464	8.21126	2.67939
15962	CG9781	obstructor-G	obst-G	VDRC	19	2808	1.33043	8.24981	2.21102
100938	CG13787	Gustatory receptor 28a	Gr28a	VDRC	18	2808	1.33043	8.24981	2.23526
102436	CG2016	-	CG2016	VDRC	18	2808	1.33043	8.24981	2.70776
1478	CG8681	clumsy	clumsy	VDRC	20	2809	1.33623	8.28836	2.18952
40935	CG5315	Adiponectin receptor	AdipoR	VDRC	23	2810	1.34202	8.32691	3.60117
101143	CG12754	Odorant receptor 42b	Or42b	VDRC	12	2811	1.34781	8.36546	2.9602
12210	CG2901	-	CG2901	VDRC	19	2812	1.3536	8.40401	3.04237
107928	CG5812	TweedleT	TwdlT	VDRC	18	2812	1.3536	8.40401	2.98944
102249	CG2054	Chitinase 2	Cht2	VDRC	17	2813	1.35939	8.44256	2.88911
37617	CG16801	Hormone receptor 51	Hr51	VDRC	15	2814	1.36518	8.48111	2.40879
38130	CG34426	-	CG34426	VDRC	14	2814	1.36518	8.48111	2.54485
104971	CG42323	-	CG42323	VDRC	25	2814	1.36518	8.48111	2.34387
37955	CG9456	Serpin 42Dd	Spn42Dd	VDRC	18	2815	1.37097	8.51966	3.13482
30745	CG18730	Amylase proximal	Amy-p	VDRC	15	2815	1.37097	8.51966	4.67824
28690	CG1004	rhomboid	rho	Bloomington	27	2816	1.37676	8.55821	1.69896
107427	CG4804	Serpin 31A	Spn31A	VDRC	22	2816	1.37676	8.55821	2.06297
102741	CG31313	-	CG31313	VDRC	24	2817	1.38255	8.59676	2.64401
20879	CG2505	alpha-Esterase-2	alpha-Est2	VDRC	16	2817	1.38255	8.59676	2.35158
9894	CG3703	-	CG3703	VDRC	12	2817	1.38255	8.59676	3.47211
107488	CG4521	methuselah-like 1	mthl1	VDRC	11	2817	1.38255	8.59676	2.48741
104027	CG6472	-	CG6472	VDRC	9	2818	1.38835	8.63531	5.03727
101115	CG9918	Pyrokinin 1 receptor	PK1-R	VDRC	11	2819	1.39414	8.67386	3.99845
110032	CG33990	Immune induced molecule 14	IM14	VDRC	15	2819	1.39414	8.67386	2.66759
109968	CG8505	Cuticular protein 49Ae	Cpr49Ae	VDRC	19	2819	1.39414	8.67386	2.58247
16898	CG8102	NADH dehydrogenase (ubiquinone) 51 kDa subunit-like 2	ND-51L2	VDRC	11	2820	1.39993	8.71241	2.80124
16843	CG34462	-	CG34462	VDRC	12	2820	1.39993	8.71241	3.52776
22940	CG2175	defective chorion 1	37226	VDRC	28	2820	1.39993	8.71241	2.52073
5214	CG6210	wntless	wls	VDRC	23	2821	1.40572	8.75096	2.55619
40857	CG42730	B9d2	B9d2	VDRC	23	2821	1.40572	8.75096	2.64461
104175	CG6656	-	CG6656	VDRC	20	2822	1.41151	8.78951	2.54295
101593	CG6965	methuselah-like 5	mthl5	VDRC	13	2823	1.4173	8.82806	2.41639
14035	CG3441	Neuropeptide-like precursor 1	Nplp1	VDRC	19	2826	1.43467	8.94372	3.13965
107597	CG31092	Lipophorin receptor 2	LpR2	VDRC	15	2826	1.43467	8.94372	2.95625
109877	CG34442	-	CG34442	VDRC	22	2826	1.43467	8.94372	2.88487
107211	CG11864	Seminal metalloprotease-1	Semp1	VDRC	9	2826	1.43467	8.94372	9.14932
858	CG31183	-	CG31183	VDRC	10	2827	1.44047	8.98227	3.21836
28789	CG31096	Leucine-rich repeat-containing G protein-coupled receptor 3	Lgr3	Bloomington	25	2829	1.45205	9.05937	2.09715
102900	CG17218	crooked	crok	VDRC	19	2829	1.45205	9.05937	2.73282
105318	CG33258	-	CG33258	VDRC	12	2829	1.45205	9.05937	2.68199
102192	CG3915	Derailed 2	Drl-2	VDRC	26	2829	1.45205	9.05937	2.62345
31016	CG30028	gammaTrypsin	gammaTry	VDRC	22	2830	1.45784	9.09792	2.23557
37249	CG5751	Transient receptor potential cation channel A1 ortholog	TrpA1	VDRC	15	2830	1.45784	9.09792	1.84143
102919	CG42677	wing blister	wb	VDRC	18	2831	1.46363	9.13647	3.69818
104909	CG8050	Cystatin-like	Cys	VDRC	8	2833	1.47521	9.21357	3.93897
106869	CG33542	unpaired 3	upd3	VDRC	28	2833	1.47521	9.21357	2.31674
109143	CG10781	new glue 1	ng1	VDRC	11	2833	1.47521	9.21357	3.42891
107926	CG9896	-	CG9896	VDRC	20	2834	1.481	9.25212	1.83609
8487	CG6017	Huntingtin-interacting protein 14	Hip14	VDRC	12	2834	1.481	9.25212	3.52776
109109	CG33270	-	CG33270	VDRC	16	2834	1.481	9.25212	2.08173
109191	CG1252	Ccp84Ab	Ccp84Ab	VDRC	21	2835	1.48679	9.29067	1.68248
102252	CG11422	Odorant-binding protein 83b	Obp83b	VDRC	20	2837	1.49838	9.36777	2.54295
109528	CG32185	elevated during infection	edin	VDRC	15	2839	1.50996	9.44487	2.2794
103736	CG11144	metabotropic Glutamate Receptor	mGluR	VDRC	23	2839	1.50996	9.44487	3.32787
1783	CG10823	SIFamide receptor	SIFaR	VDRC	11	2840	1.51575	9.48342	5.13755
38854	CG31012	CIN85 and CD2AP orthologue	cindr	VDRC	11	2840	1.51575	9.48342	3.42891
102105	CG1056	5-hydroxytryptamine (serotonin) receptor 2A	5-HT2A	VDRC	20	2841	1.52154	9.52197	3.45668
106813	CG34330	-	CG34330	VDRC	13	2844	1.53891	9.63763	3.35728
109323	CG31902	Serpin 28Da	Spn28Da	VDRC	15	2846	1.5505	9.71473	3.18518
110655	CG10617	Synaptotagmin 12	Syt12	VDRC	13	2847	1.55629	9.75328	2.8013
107931	CG11163	Zinc transporter 41F	ZnT41F	VDRC	23	2847	1.55629	9.75328	2.33916
110595	CG31795	IA-2 protein tyrosine phosphatase	IA-2	VDRC	12	2848	1.56208	9.79183	3.68356
28092	CG8287	Rab8	Rab8	VDRC	22	2850	1.57366	9.86893	1.98078
105908	CG13519	Odorant-binding protein 58d	Obp58d	VDRC	16	2852	1.58524	9.94603	3.20933
105579	CG11020	no mechanoreceptor potential C	nompC	VDRC	16	2852	1.58524	9.94603	3.47918
106011	CG32570	TweedleY	TwdlY	VDRC	15	2854	1.59682	10.0231	3.43403
48480	CG33698	Chemosensory protein A 86a	CheA86a	VDRC	21	2854	1.59682	10.0231	2.2377
109652	CG10742	Tetraspanin 3A	Tsp3A	VDRC	22	2854	1.59682	10.0231	2.17803
47138	CG14526	-	CG14526	VDRC	24	2855	1.60262	10.0617	2.57319
35044	CG12047	mushroom body defect	mud	Bloomington	19	2856	1.60841	10.1002	2.0253
45105	CG8510	Cuticular protein 49Af	Cpr49Af	VDRC	24	2856	1.60841	10.1002	2.01449
108136	CG11318	-	CG11318	VDRC	14	2856	1.60841	10.1002	3.42061
3237	CG4531	argos	aos	VDRC	19	2857	1.6142	10.1388	3.05121
103804	CG4007	Neurospecific receptor kinase	Nrk	VDRC	14	2860	1.63157	10.2544	3.0291
104902	CG32742	Cdc7 kinase	Cdc7	VDRC	27	2862	1.64315	10.3315	2.81182
109794	CG31173	Gustatory receptor 93c	Gr93c	VDRC	22	2862	1.64315	10.3315	2.65474
101125	CG9559	folded gastrulation	fog	VDRC	17	2862	1.64315	10.3315	2.01957
1052	CG5661	Semaphorin-5c	Sema-5c	VDRC	17	2863	1.64894	10.3701	2.45902
32482	CG42338	Tenascin accessory	Ten-a	VDRC	13	2863	1.64894	10.3701	1.86041
101266	CG11313	-	CG11313	VDRC	28	2863	1.64894	10.3701	2.17104
14526	CG3100	b6	b6	VDRC	21	2864	1.65474	10.4086	2.06104
100995	CG17797	Accessory gland protein 29AB	Acp29AB	VDRC	11	2867	1.67211	10.5243	2.81287
932	CG4926	Ror	Ror	VDRC	20	2870	1.68948	10.6399	2.37916
18873	CG10236	Laminin A	LanA	VDRC	13	2870	1.68948	10.6399	4.18057
101621	CG6407	Wnt oncogene analog 5	Wnt5	VDRC	19	2871	1.69527	10.6785	2.37906
30229	CG3556	-	CG3556	VDRC	16	2874	1.71265	10.7941	3.39244
101914	CG12330	Cuticular protein 65Az	Cpr65Az	VDRC	21	2879	1.7416	10.9869	2.01057
106644	CG10002	fork head	fkh	VDRC	11	2879	1.7416	10.9869	4.88183
107404	CG11331	Serpin 27A	Spn27A	VDRC	24	2879	1.7416	10.9869	2.66762
10958	CG11783	Hormone receptor-like in 96	Hr96	VDRC	16	2880	1.74739	11.0254	2.42868
107489	CG30141	Odorant-binding protein 57a	Obp57a	VDRC	15	2881	1.75318	11.064	2.69745
47223	CG12586	Mucin related 82C	Mur82C	VDRC	12	2882	1.75898	11.1025	3.0381
33153	CG12789	scavenger receptor acting in neural tissue and majority of rhodopsin is absent	santa-maria	VDRC	11	2883	1.76477	11.1411	4.17281
109467	CG9307	Cht5	Cht5	VDRC	9	2884	1.77056	11.1796	2.99409
107364	CG32499	Chitin deacetylase-like 4	Cda4	VDRC	15	2885	1.77635	11.2182	3.71273
105552	CG1618	comatose	comt	VDRC	19	2886	1.78214	11.2567	2.52057
106832	CG34418	still life	sif	VDRC	19	2889	1.79951	11.3724	2.1668
100598	CG3578	bifid	bi	VDRC	25	2890	1.8053	11.4109	2.05089
105397	CG7210	kelch	kel	VDRC	12	2891	1.8111	11.4495	3.83936
34868	CG4546	-	CG4546	VDRC	19	2893	1.82268	11.5266	1.87495
13808	CG4115	-	CG4115	VDRC	19	2894	1.82847	11.5652	3.06006
102337	CG8369	-	CG8369	VDRC	10	2894	1.82847	11.5652	3.2915
51237	CG8577	PGRP-SC1b	PGRP-SC1b	VDRC	23	2895	1.83426	11.6037	2.09801
102292	CG12370	Diuretic hormone 44 receptor 2	Dh44-R2	VDRC	22	2895	1.83426	11.6037	2.44926
5820	CG11775	Ionotropic receptor 85a	Ir85a	VDRC	16	2901	1.86901	11.835	3.09368
19512	CG33956	kayak	kay	VDRC	22	2903	1.88059	11.9121	2.56433
28145	CG9958	Snapin ortholog (H. sapiens)	Snapin	VDRC	20	2904	1.88638	11.9507	2.61191
26765	CG6371	Hugin	Hug	VDRC	20	2906	1.89796	12.0278	3.04291
6484	CG1063	Inositol 1,4,5,-tris-phosphate receptor	Itp-r83A	VDRC	16	2909	1.91534	12.1434	2.62143
100363	CG43398	scribbled	scrib	VDRC	17	2910	1.92113	12.182	2.73016
8759	CG9035	Translocon-associated protein delta	Tapdelta	VDRC	21	2911	1.92692	12.2205	2.53214
1366	CG7875	transient receptor potential	trp	VDRC	22	2914	1.94429	12.3362	2.11228
32283	CG1455	Calcineurin A1	CanA1	VDRC	13	2917	1.96166	12.4518	2.87614
8253	CG14901	Gustatory receptor 89a	Gr89a	VDRC	14	2918	1.96746	12.4904	2.6891
9865	CG7709	Mucin 91C	Muc91C	VDRC	17	2919	1.97325	12.5289	2.58056
31390	CG10986	garnet	g	VDRC	12	2921	1.98483	12.606	2.55957
108399	CG8127	Ecdysone-induced protein 75B	Eip75B	VDRC	15	2924	2.0022	12.7217	2.67754
110708	CG8422	Diuretic hormone 44 receptor 1	Dh44-R1	VDRC	18	2928	2.02537	12.8759	2.58055
108620	CG32435	chromosome bows	chb	VDRC	17	2928	2.02537	12.8759	3.02936
108061	CG5758	-	CG5758	VDRC	13	2929	2.03116	12.9144	2.17047
29584	CG32403	Odorant receptor 65c	Or65c	Bloomington	28	2930	2.03695	12.953	1.59549
108040	CG5863	-	CG5863	VDRC	16	2936	2.0717	13.1843	3.45027
28462	CG13056	-	CG13056	VDRC	22	2937	2.07749	13.2228	2.52323
107947	CG11173	Synaptosomal-associated protein 29kDa	Snap29	VDRC	17	2937	2.07749	13.2228	2.58991
103557	CG6177	ldlCp-related protein	ldlCp	VDRC	16	2939	2.08907	13.2999	3.03585
103962	CG3722	shotgun	shg	VDRC	14	2940	2.09486	13.3385	3.0188
36735	CG31060	Gustatory receptor 98c	Gr98c	Bloomington	19	2941	2.10065	13.377	2.14911
12692	CG9310	Hepatocyte nuclear factor 4	Hnf4	VDRC	14	2943	2.11223	13.4541	2.74061
45310	CG33302	Cuticular protein 31A	Cpr31A	VDRC	15	2946	2.12961	13.5698	3.25486
107480	CG9540	Antigen 5-related 2	Ag5r2	VDRC	12	2949	2.14698	13.6854	2.93794
105687	CG2262	Smad on X	Smox	VDRC	11	2950	2.15277	13.724	2.88261
103047	CG30040	jelly belly	jeb	VDRC	15	2954	2.17594	13.8782	2.26944
101250	CG10186	-	CG10186	VDRC	20	2956	2.18752	13.9553	2.73259
101166	CG12283	kekkon-1	kek1	VDRC	19	2965	2.23964	14.3022	2.06952
106434	CG32036	-	CG32036	VDRC	16	2972	2.28018	14.5721	2.92984
102206	CG11303	Transmembrane 4 superfamily	TM4SF	VDRC	15	2975	2.29755	14.6877	2.17986
8686	CG31622	Gustatory receptor 39a	Gr39a	VDRC	11	2976	2.30334	14.7263	4.01008
40337	CG5915	Rab7	Rab7	VDRC	17	2983	2.34388	14.9961	2.13177
108935	CG7002	Hemolectin	Hml	VDRC	9	2988	2.37283	15.1889	2.65998
101154	CG1389	torso	tor	VDRC	9	2989	2.37862	15.2274	3.46955
35247	CG31127	Wsck	Wsck	Bloomington	13	2999	2.43653	15.613	2.09563
16896	CG3830	vestigial	vg	VDRC	13	3001	2.44812	15.6901	2.87614
14206	CG3088	-	CG3088	VDRC	21	3014	2.5234	16.1912	2.26294
107014	CG4109	Syntaxin 8	Syx8	VDRC	17	3018	2.54657	16.3454	2.67406
102871	CG7104	spatzle 3	spz3	VDRC	14	3018	2.54657	16.3454	2.78182
109304	CG32381	unc-13-4A	unc-13-4A	VDRC	13	3019	2.55236	16.384	3.16483
107130	CG10079	Epidermal growth factor receptor	Egfr	VDRC	10	3025	2.5871	16.6153	3.12083
104942	CG11314	Niemann-Pick type C-2g	Npc2g	VDRC	16	3034	2.63922	16.9622	2.85274
102342	CG10587	-	CG10587	VDRC	23	3046	2.70872	17.4248	2.12212
14874	CG2145	-	CG2145	VDRC	13	3056	2.76663	17.8103	3.78496
107231	CG12501	Odorant receptor 56a	Or56a	VDRC	10	3056	2.76663	17.8103	2.59663
101032	CG10956	Serpin 53F	Spn53F	VDRC	16	3059	2.784	17.926	2.14919
103390	CG7057	Adaptor Protein complex 2, mu subunit	AP-2mu	VDRC	13	3131	3.20096	20.7016	2.68369
102175	CG10788	new glue 3	ng3	VDRC	15	3159	3.36311	21.781	2.82685
100177	CG32602	Mucin 12Ea	Muc12Ea	VDRC	11	3175	3.45577	22.3978	1.97598
2980	CG4717	knirps	kni	VDRC	13	3180	3.48472	22.5906	2.04217
