# Supplementary material for: A fat-tissue sensor couples growth to oxygen availability by remotely controlling insulin secretion
Source: Nat Commun. 2019 Apr 26;10:1955. doi: 10.1038/s41467-019-09943-y (PMC6486587; doi:10.1038/s41467-019-09943-y)
Supplement: Supplementary file 5 — Source Data [file 41467_2019_9943_MOESM5_ESM.xlsx]

## Sheet: Figure 2
	Figure 2a						Figure 2c														Figure 2d
	da>+ (Ctrl)	da>btl-RNAi	da>bnl-RNAi	da>trh-RNAi			da>+	da>btl-RNAi	btl>+	btl>btl-RNAi	elav>+	elav>btl-RNAi	mef2>+	mef2>btl-RNAi	ppl>+	ppl>btl-RNAi	btl-RNAi/+	repo>btl-RNAi			Hours AEL	btl>+	btl-RNAi/+	btl>btl-RNAi
	3097	1840.15	2494.12	2809.09			3097	1840.15	2462	2176	2887	2451	2953	2686	2560	2226	2792	2968			75	0.555	0.476	0.312
	2451	1520	1890.45	2549.45			2451	1520	2454	1721	2036	3126	3282	2606	2672	2587	2098	2662			80	0.647826	0.781	0.416
	2932	1749.9	1595.02	2501.5			2932	1749.9	2781	1296	2354	2987	2917	2602	2387	2670	2266	3125			85	1.16667	1.192	0.710526
	2581	1800.25	1720.96	2198.8			2581	1800.25	2579	1536	2201	3085	3164	3020	1998	2212	2964	2968			90	1.22727	1.343	0.732
	2837	2067.2	1964.37	2560.44			2837	2067.2	2376	1925	2840	2752	2621	2794	2367	2571	2749	3428			95	1.56	1.645	0.732
	2779	1720.45	1922.9	2896.1			2779	1720.45	2806	2138	2939	2844	2404	2747	2780	2035	2450	2740
	2377	1874.35	2194.25	2931.07			2377	1874.35	2725	2385	2310	3084	3267	2859	2451	2442	2772	3034
	2361	1789.8	1737.19	2413.58			2361	1789.8	2874	1538	3126	2994	3408	2907	2187	2463	2654	3112
	2479	1940.85	2022.97	2367.63			2479	1940.85	2542	2298	3041	3220	3199	3001	2552	2406	2507	2868
	2857	1878.15	2057.22	2692.3			2857	1878.15	2885	1743	2714	2817	2810	3088	2576	2354	2297	2735
	2456	2076.7	2612.28	2660.34			2456	2076.7	2542	2141	2732	3282	3005	2649	2626	2981	2893	2973
	2361	1749.9	1548.21	2540.46			2361	1749.9	2788	1921	2478	3202	2739	2620	2533	2420	2177	3002
	3032	1879.1	1568.61	2700			3032	1879.1	2850	2094	2819	2503	3646	2951	2877	2849	2616	3126
	2513	1904.75	2425.94	2623.37			2513	1904.75	2535	1467	2563	3418	2927	2874	2672	2921	2468	2931
	2618	2042.5	2056.32	1957.04			2618	2042.5	3097	1408	3454	3192	3086	3190	2406	2315	2727	3032
	2718	2017.8	2050.91	2817.18			2718	2017.8	2451	1486	2864	2745	3774	2686	2761	2336	2326	3113
	2850	1874.35	1902.16	2749.25			2850	1874.35	2932	1810	3181	3194	2729	3611	2597	2611	2415	2721
	3016	2005.45	2357.42	2329.67			3016	2005.45	2581	1687	3127	2896	3195	3760	3106	2536	3322	3187
	3086	1729	2219.49	2735.26			3086	1729	2837	1323	2810	3029	2878	3317	2428	2456	3121	2708
	2856	1751.8	1905.77	2233.16			2856	1751.8	2779	1398	2727	3028	2968	3229	3082	2859	2696	2732
	2548	1800.25	2622.13	2768.23			2548	1800.25	2377	1048	2822	2912	2812	3200	3134	2682	2805	2825
	2888	2180.25	1576.99	2931.07			2888	2180.25	2361	2206	3096	2872	3860	2486	3124	2048	2596	3186
	2448	2024.45	1971.58	2902.09			2448	2024.45	2479	1934	2887	2861	3202	3251	2759	2760	2572	2129
	2610	1773.65	2559.99	2139.86			2610	1773.65	2857	1734	2794	2966	3224	3139	3050	2913	2509	2802
	2102	2159.35	1827.34	2373.62			2102	2159.35	2456	2256	3120	2751	3325	3173	3084	3061	2965	2389
	2137	1766.05	2017.56	2357.64			2137	1766.05	2361	2238	2138	2737	2774	3035	2829	2764	2658	2835
	2250	1897.15	1781.5	2082.91			2250	1897.15	3032	2412	2651	2677	3453	2993	2834	2859	2622	2839
	2358	1928.5	1913.88	1960.04			2358	1928.5	2513	1797	3334	2553	3918	2859	3424	2851	3121	2143
	2313	1653.95	2649.31	2168.83			2313	1653.95	2618	1817	2910	2998	3154	2830	3469	2879	2944	2239
	2810	1601.7	1759.03	2316.68			2810	1601.7	2718	2293	2892	2682	2949	3654	2940	2881	2938	2651
	2605	1761.3	1529.14	2494.1			2605	1761.3	2850	1919	2824	2602	3445	3302	2537	2884	3154	2815
	2564	1495.3		2332.66			2564	1495.3	3016	1937	2444	3112	3428	2879	2539	3048	3038	2670
	2631	2049.15		2121.88			2631	2049.15	3086	1950	3418	2416	2688	3694	3519	3000	2256	2546
	2583	1757.5		2664.33			2583	1757.5	2856	1583	3359		3195	2938	2947	2367	2821	2517
	2338	1904.75		2078.92			2338	1904.75	2548	1739	2902		3173	2823	2680	2916	2657	2604
	2887	1603.6		2653.34			2887	1603.6	2888	1767	2361		3623	3013	2650	2589	2850	2298
	3103	1750.85		2116.88			3103	1750.85	2448	2014	3244		3219	3174	2773	2676	2530	2593
	2972	1512.4		2791.21			2972	1512.4	2610	1676	2652		2919	3086	2500	2412	2937	2346
	2776	1578.9		2531.47			2776	1578.9	2102	1286	2980		3609	3317	2940	2894		2463
	2971	1816.4		2318.68			2971	1816.4	2137	1406	2862		2414	2900	2856	3163		2921
	2847	1783.15		2441.96			2847	1783.15	2250	2163	2734		2875	3296	3083	2534		2360
	2568			2243.75			2568		2358	1801	3068		2869	2717	2858	2928
	2861						2861		2313	2432	3024		3328	3178	3210	3041
	3459						3459		2810	2772	2897		3301	3385	2298	2785
	2930						2930		2605	2758	2340		3053	2969	2515	2746
	2986						2986		2564	2441	2876		3524	3152	2402	3153
	2428						2428		2631	2203	2399		3149	2861	2515	2407
	2594						2594		2583	2293	2298		3308	2805		2726
	2740						2740		2338	2361	2519		3512	2901		3191
	2991						2991		2887	2455	2008		2673	2951		2565
	2943						2943		3103	2181	2442		2990	3039		2227
	2523						2523		2972		2342		3100	3338		3213
	3166						3166		2776		2866					2916
	2558						2558		2971		2451					2310
	2315						2315		2847		3126					2291
	3139						3139		2568		2987					2711
	2508						2508		2861		3085					2961
	2529						2529		3459		2752					2682
	2802						2802		2930		2844					2696
	2831						2831		2986		3084					2167
	2840						2840		2428		2994
	2718						2718		2594		3220
	2269						2269		2740		2817
	2757						2757		2991		3282
									2943		3202
									2523		2503
									3166		3418
									2558		3192
									2315		2745
									3139		3194
									2508		2896
									2529		3029
									2802		3028
									2831		2912
									2840		2872
									2718		2861
									2269		2966
									2757		2751
									2568		2737
											2677
											2553
											2998
											2682
											2602
											3112
											2416

## Sheet: Figure 3
		Figure 3a								Figure 3b						Figure 3c								Figure 3d					Figure 3e							Figure 3f					Figure 3g
		btl>+	btl>btl-RNAi	da>+	da>InR-RNAi	ppl>+	ppl>TSC1/2			Genotype	Target gene	Relative expression				DILP2 btl>+	DILP2 btl>btl-RNAi	DILP3 btl>+	DILP3 btl>btl-RNAi	DILP5 btl>+	DILP5 btl>btl-RNAi			Genotype	Target gene	Relative expression										Genotype	pAKT/Tub	pAKT/AKT			arm>+	arm>btl-RNAi,Dilp2	arm>btl-RNAi	arm>Dilp2
		2462	2176	3097	2138	2584	2105			btl>+	dilp2	114.211				0.806	4.4013	0.9313	1.1637	0.7188	3.93			btl>+	InR	133.803										btl>+	83.1813	95.0012			-7.63646	8.60691	-40.2332	-17.7198
		2454	1721	2451	1928	2499	1901			btl>+	dilp2	119.847				0.9813	5.0149	1.1521	1.1787	0.9632	3.8875			btl>+	InR	99.2827										btl>+	95.5465	111.808			3.8769	-3.82312	-9.32313	-22.3398
		2781	1296	2932	1760	2678	1716			btl>+	dilp2	118.84				1.0464	4.6075	1.1306	1.2339	0.7902	4.1862			btl>+	InR	38.0888										btl>+	121.272	93.1906			-20.6165	-0.266445	-43.3499	2.9969
		2579	1536	2581	1878	2043	1946			btl>+	dilp2	60.1658				0.9377	3.1131	0.823	0.9844	1.078	3.2865			btl>+	InR	154.267										btl>btl-RNAi	39.3821	22.2407			-0.0097778	-1.95311	-40.5265	9.30358
		2376	1925	2837	2187	2455	2116			btl>+	dilp2	86.9355				0.9125	5.3068	0.9442	1.1145	0.937	4.5349			btl>+	InR	74.5579										btl>btl-RNAi	36.4741	22.5862			6.0769	14.4002	-37.7032	13.9603
		2806	2138	2779	1920	2796	2605			btl>btl-RNAi	dilp2	283.053				0.5673	3.5665	0.4467	1.0433	0.7931	4.2911			btl>btl-RNAi	InR	488.882										btl>btl-RNAi	49.6974	31.3172			-13.3565	1.93356	-23.9898	14.1802
		2725	2385	2377	2419	2636	1815			btl>btl-RNAi	dilp2	176.719				0.5392	5.839	0.8285	1.452	0.6907	5.5011			btl>btl-RNAi	InR	176.525															6.15024	2.81356	-11.0465	10.5136
		2874	1538	2361	2651	2217	1816			btl>btl-RNAi	dilp2	381.449				0.5149	5.8297	0.9359	1.5021	0.5712	5.3019			btl>btl-RNAi	InR	182.755															-8.4798	-2.20978	-25.8232	-6.68313
		2542	2298	2479	2708	2606	2257			btl>btl-RNAi	dilp2	277.724				0.5322	3.7629	0.9082	1.0455	0.5739	3.6309			btl>btl-RNAi	InR	158.235															1.89689	3.62023	-36.4199	-4.59312
		2885	1743	2857	2631	2902	2594			btl>btl-RNAi	dilp2	144.959				1.2967	5.9826	1.1443	1.1659	1.6067	5.3415			btl>btl-RNAi	InR	252.111															13.7769	4.13356	-53.0666	12.1636
		2542	2141	2456	1881	2612	2390			btl>+	dilp3	89.0585				1.3598	4.7844	1.2928	1.6654	1.0841	3.1899																				-7.23313	-0.99978	-19.1132	2.30023
		2788	1921	2361	1759	2866	2250			btl>+	dilp3	114.26				1.6406	5.2193	1.6673	1.5719	2.3185	3.5659																				8.53357	3.2169	-16.6198	17.5903
		2850	2094	3032	2123	2705	2483			btl>+	dilp3	191.873				1.1036	4.3535	0.9992	1.2654	1.5925	3.7381																				-11.9631	12.0536	-3.45645	7.21357
		2535	1467	2513	1726	2451	1981			btl>+	dilp3	73.6185				2.0843	5.8809	1.3659	1.5243	2.1649	4.0716																				10.9169	12.3836	-34.4032	16.4169
		3097	1408	2618	1943	3179	1987			btl>+	dilp3	31.1897				2.4621	5.9731	1.5326	1.4187	2.2468	3.8176																				0.393556		-34.3665	0.540223
		2451	1486	2718		2468	1883			btl>btl-RNAi	dilp3	0.681154				1.6757	4.4289	1.2898	1.5162	2.6207	2.8445																				-4.92312		-12.9898	3.7669
		2932	1810	2850		3145	2138			btl>btl-RNAi	dilp3	26.4729				1.8108	3.6489	1.3117	1.2762	2.8233	2.4336																				8.31357		-0.449779	14.5102
		2581	1687	3016		2809	2154			btl>btl-RNAi	dilp3	0.396797				1.7934	4.0796	1.4184	1.2395	1.1286	3.5126																				-3.38312		-16.3998	-0.559779
		2837	1323	3086		3119	2429			btl>btl-RNAi	dilp3	0.528008				2.1261	2.8163	1.4922	0.9518	1.3401	2.7968																				14.6936		-12.3298	-0.303112
		2779	1398	2856		3382	2457			btl>btl-RNAi	dilp3	0.275596				1.4577	4.4683	1.3226	2.2789	0.8475	3.4669																				-3.05312		-42.2499	-3.93312
		2377	1048	2548		2859	2181			btl>+	dilp5	57.7472				1.4582	3.3068	1.2089	2.0425	1.212	2.3391																				-5.36312		-22.8532	-1.87978
		2361	2206	2888		3585	1968			btl>+	dilp5	121.194				1.6733	5.2283	1.0905	2.5171	1.0171	3.8708																				-0.743113		-36.6765	0.760224
		2479	1934	2448		2956	2475			btl>+	dilp5	104.619				1.2609	4.1493	1.1809	2.0853	0.8012	3.0266																				19.4236		-42.1032	15.6469
		2857	1734	2610		2548	2149			btl>+	dilp5	105.932				0.821	4.85	0.9558	2.4374	0.5721	3.8034																				-4.95979		-30.1132	-1.76978
		2456	2256	2102		2545	2270			btl>+	dilp5	110.507				0.4784	2.4362	0.8323	2.0336	0.4423	1.9041																				0.613557		-0.743113	16.1603
		2361	2238	2137		3630	2416			btl>btl-RNAi	dilp5	26.9283				0.4411	2.2482	0.8275	2.1302	0.4354	1.6965																				-8.99313		-30.0765	11.6502
		3032	2412	2250		2920	1949			btl>btl-RNAi	dilp5	37.5682				0.5236	3.8965	0.8597	2.2095	0.4851	3.672																				12.4936		-14.6765	-5.47312
		2513	1797	2358		2917	2397			btl>btl-RNAi	dilp5	94.4495				0.519	3.5345	0.8231	2.1822	0.5067	3.4059																				-7.01313		6.00357	4.7569
		2618	1817	2313		2659	2326			btl>btl-RNAi	dilp5	46.3221				0.4886	2.5535	0.7059	1.7522	0.4547	2.3175																				-6.75646		-27.1798	12.8236
		2718	2293	2810		2809	2122			btl>btl-RNAi	dilp5	16.1742				0.4674	1.9745	0.8257	1.5977	0.4465	1.7601																				7.32357		-16.9498	-2.68645
		2850	1919	2605		2482	1912									0.5358	1.6853	1.0078	1.8568	0.5526	1.2783																						-13.3931	10.5503
		3016	1937	2564		2928	2245									0.5452	1.8063	0.7235	1.53	0.4807	1.3326																						-22.3765	5.49023
		3086	1950	2631		2822	2538									0.7292	1.3007	1.1249	1.4024	0.6922	0.9541																						-28.2798	12.6402
		2856	1583	2583		3067	2547									0.7184	1.2717	1.2439	1.4236	0.8937	1.0687																						-31.6532	22.5403
		2548	1739	2338		2796	2018									0.5097	1.3549	0.686	1.7596	0.5512	0.9735																						-1.84312	2.04356
		2888	1767	2887		3227	1968									0.8528	1.1872	0.5887	1.4557	0.8246	0.9179																						-11.9265	2.08023
		2448	2014	3103		2250	2084									0.5229	1.5827	0.7257	1.7473	0.5971	1.0525																						-27.1798	-4.66646
		2610	1676	2972		2501	1995									0.4419	1.4148	0.4812	1.2856	0.472	1.2965																						-2.79645	3.7669
		2102	1286	2776		2376	2568									1.0754	1.9388	1.0667	1.4652	1.3269	1.8789																						3.6569	16.3436
		2137	1406	2971		2466	2161									0.9487	1.5427	0.874	1.2129	0.9162	1.3998																						-43.0199	-2.57645
		2250	2163	2847			2110									1.0963	1.2656	0.9535	0.9186	1.0652	1.6154																						-15.8132	11.0269
		2358	1801	2568			2231									0.8209	1.6612	0.8145	1.344	0.9482	1.8109																						-0.0464446	-30.0765
		2313	2432	2861			2613									0.6707	1.8235	0.6205	1.5439	0.6712	1.3447																						0.760224	0.430223
		2810	2772	3459			2155									0.7525	1.9967	0.8413	1.579	0.7453	1.3865																						-13.5031	7.94691
		2605	2758	2930			2106										1.4004		1.1016		1.0688																						-31.9465	4.24357
		2564	2441	2986			1995																																				-36.9699	13.8136
		2631	2203	2428			2311																																				-4.26312	9.70691
		2583	2293	2594			2151																																				-38.5099	2.74023
		2338	2361	2740			1808																																				-12.7331	3.69356
		2887	2455	2991			1780																																				-39.4999	12.0902
		3103	2181	2943			1795																																				-26.2632
		2972		2523																																							-34.3299
		2776		3166																																							-4.55645
		2971		2558																																							-29.1965
		2847		2315																																							-31.4332
		2568		3139																																							-25.1998
		2861		2508																																							-21.8998
		3459		2529																																							-13.6498
		2930		2802																																							-32.2398
		2986		2831																																							-30.2965
		2428		2840																																							-42.9099
		2594		2718																																							-31.4332
		2740		2269																																							-29.1232
		2991		2757																																							-24.0998
		2943																																									-33.8165
		2523																																									-17.0232
		3166																																									-22.1932
		2558																																									-6.20646
		2315																																									-44.0832
		3139																																									-6.90313
		2508																																									-4.15312
		2529																																									-13.2831
		2802																																									-11.6698
		2831																																									-4.48312
		2840																																									-28.8665
		2718																																									-18.7465
		2269																																									-4.18979
		2757																																									-13.0631
		2568																																									2.08023
																																											0.503557
																																											4.3169
																																											-3.01645
																																											-32.3499
																																											-10.1665
																																											-15.0431
																																											-25.5665
																																											-8.6998
																																											-2.61312
																																											-20.5432
																																											-7.74646
																																											-16.7298
																																											-16.6931
																																											-8.99313
																																											-10.5698
																																											-34.3665
																																											-34.5498
																																											-6.71979
																																											-20.9832
																																											-14.4198
																																											-16.1431
																																											0.46689
																																											-24.1365
																																											-25.1632
																																											-18.7465
																																											-14.8598
																																											-1.47645
																																											-21.3132
																																											-11.0098
																																											1.16356
																																											-46.6132
																																											-36.7865
																																											-20.1765
																																											-8.00313

## Sheet: Figure 4
		Figure 4c				Figure 4d					Figure 4e
		Norm trachea length				Genotype	Target gene	Relative expression			Genotype	Survival under 5% oxygen
		btl>+	btl>btl-RNAi			btl>+	bnl	88.9335			btl>+	80
		0.595	0.086			btl>+	bnl	150.556			btl>+	87
		1.27	0.096			btl>+	bnl	70.6188			btl>+	93
		0.936	0.15			btl>+	bnl	143.01			btl>btl-RNAi	0
		0.936	0.086			btl>+	bnl	46.8823			btl>btl-RNAi	0
						btl>btl-RNAi	bnl	1432.21			btl>btl-RNAi	0
						btl>btl-RNAi	bnl	353.218
						btl>btl-RNAi	bnl	1231.85
						btl>btl-RNAi	bnl	448.387

## Sheet: Figure 5
		Figure 5a					Figure 5c					Figure 5d											Figure 5e
		w1118 21% oxygen	w1118 5% oxygen	Hph9 21% oxygen			Genotype	Target gene	Relative expression			w1118 21% O2 Dilp2	w1118 5% O2 Dilp2	Hph9 21% O2 Dilp2	w1118 21% O2 Dilp3	w1118 5% O2 Dilp3	Hph9 21% O2 Dilp3	w1118 21% O2 Dilp5	w1118 5% O2 Dilp5	Hph9 21% O2 Dilp5			Hemolymph DILP2HF					Figure 5f
		2757	1957	2153			w1118 21% oxygen	Dilp2	117.956			0.8285	2.1156	0.9262	2.2564	1.9581	0.6284	1.0972	3.4656	3.785			Fed Normoxic	Starved Normoxic	Fed Hypoxic
		2546	2107	1978			w1118 21% oxygen	Dilp2	75.6936			1.1032	1.9828	4.7816	3.1303	1.4617	1.2329	1.2827	2.548	1.9144			49.781	10.1639	6.07892
		2822	1737	2286			w1118 21% oxygen	Dilp2	94.4907			2.1752	1.1443	5.8196	3.8061	1.1327	0.6867	1.0629	1.689	2.4471			126.75	9.11401	6.36973
		2131	2306	2467			w1118 21% oxygen	Dilp2	90.0154			0.7309	1.0849	4.5852	1.1145	0.769	1.0179	1.0536	2.441	1.6769			80.6807	8.56348	6.67444
		2752	2259	2529			w1118 21% oxygen	Dilp2	121.272			1.0554	1.1835	1.813	2.1969	0.7537	0.6225	0.7634	1.509	2.723			46.0511	10.0069	6.46972
		2668	2228	2712			w1118 21% oxygen	Dilp2	100.573			0.7125	1.6965	1.6979	1.9882	1.1581	1.025	1.4684	3.238	1.5751			88.5846	9.4024	6.27128
		2419	2096	2127			Hph9 21% oxygen	Dilp2	119.602			1.0442	1.9858	1.9432	2.4956	1.1706	0.4893	1.5679	3.2451	1.33
		2423	2425	2314			Hph9 21% oxygen	Dilp2	50.9885			2.1583	1.3385	1.9364	1.3963	0.9094	0.4896	0.9578	2.1538	2.5675
		2902	2111	1372			Hph9 21% oxygen	Dilp2	89.3936			1.3389	2.5593	1.8744	1.0816	0.804	1.5021	1.4876	3.8165	1.593
		2349	2224	2660			Hph9 21% oxygen	Dilp2	67.2797			0.7964	10.3932	4.3137	0.7344	2.7595	0.5209	1.169	3.4163	1.6886
		2922	2222	2277			Hph9 21% oxygen	Dilp2	58.9778			1.0029	9.8829	4.0633	1.146	4.5811	0.8282	1.1106	3.0692	2.0164
		2487	2290	2168			Hph9 21% oxygen	Dilp2	47.5739			0.7148	7.7574	2.1955	0.8107	2.7394	0.8452	1.2603	2.4133	0.7603
		3150	2571	2494			w1118 5% oxygen	Dilp2	150.342			0.4422	6.0835	2.1327	0.6305	1.8115	1.1841	1.1522	2.6502	1.3455
		3000	2398	2584			w1118 5% oxygen	Dilp2	149.303			0.6716	8.8351	1.0702	0.6196	1.2435	1.2143	0.8644	2.3085	0.7019
		2754	1997	2978			w1118 5% oxygen	Dilp2	28.2876			0.5743	1.9445	1.7667	0.569	1.7822	0.4126	0.6462	2.464	1.1849
		2707	2109	3026			w1118 5% oxygen	Dilp2	130.88			0.5904	2.3408	1.3983	0.7424	2.495	1.0721	0.5723	1.1565	1.7082
		3070	2034	2114			w1118 5% oxygen	Dilp2	93.838			0.6417	1.7207	2.9422	0.845	0.9907	0.8858	0.7771	2.4056	1.7938
		2836	2318	1667			w1118 5% oxygen	Dilp2	175.108			0.5931	1.8867	1.639	0.5479	1.0084	0.4652	1.1031	2.0141	0.9342
		2885	2189	2123								0.6483	8.0478	1.4592	0.5228	1.3217	0.8643	0.7376	2.5619	1.3289
		2764	2216	1874								0.4887	4.5751	2.1466	0.4445	0.8544	1.024	1.0691	1.0865	2.4506
		2565	1403	1931			w1118 21% oxygen	Dilp3	92.7553			0.8325	7.7746	1.3314	0.8868	1.8049	1.1013	0.7353	1.1506	3.5968
		2887	1486	2016			w1118 21% oxygen	Dilp3	96.0263			0.521	5.9766	0.8355	0.6528	1.1234	0.4528	1.4908	1.0573	2.964
		2327	2381	2363			w1118 21% oxygen	Dilp3	70.2954			0.5799	1.4364	2.0746	0.6705	1.2469	0.5038	0.8854	0.9543	1.675
		2597	2481	1830			w1118 21% oxygen	Dilp3	67.4318			0.4905	3.2393	0.8813	0.5503	2.1567	0.4496	1.0314	0.7661	2.1414
		2896		2209			w1118 21% oxygen	Dilp3	120.706			1.2292	1.4856	1.8406	0.8869	2.5892	0.5409	0.6594	1.4429
		2484		2036			w1118 21% oxygen	Dilp3	152.785			1.527	1.4288	1.3466	1.1717	2.3124	1.4234	0.7077
		2699		2271			Hph9 21% oxygen	Dilp3	8.25551			0.9558	1.1909	1.3921	0.4912	2.4306	1.3037	0.6978
		2778		1823			Hph9 21% oxygen	Dilp3	2.7233			0.9717	1.3367	1.8894	0.6003	2.3421	0.7357	0.5888
		2833		2264			Hph9 21% oxygen	Dilp3	6.99032			0.6244	0.9016	1.6706	0.4728	2.2734	1.195
		2871					Hph9 21% oxygen	Dilp3	5.79721			0.5848	1.3938		0.4245	2.344
		2730					Hph9 21% oxygen	Dilp3	2.64883			0.5258	1.2399		0.3202	2.1785
		2690					Hph9 21% oxygen	Dilp3	3.61841			0.5446	1.4103		0.3943	2.4149
		2718					w1118 5% oxygen	Dilp3	21.4865			1.9866	0.9205		0.7683	1.4896
		2786					w1118 5% oxygen	Dilp3	37.6704			1.8653	1.8696		0.6833	2.5704
							w1118 5% oxygen	Dilp3	9.22378			2.2785			0.9337
							w1118 5% oxygen	Dilp3	21.7864			1.7266			0.74
							w1118 5% oxygen	Dilp3	59.9363			1.6284			0.6373
							w1118 5% oxygen	Dilp3	48.3471			0.7746			0.768
												0.8522			0.703
												1.3005			0.8205
							w1118 21% oxygen	Dilp5	89.6498			0.8979			0.5911
							w1118 21% oxygen	Dilp5	119.945			0.991			0.7538
							w1118 21% oxygen	Dilp5	72.8183
							w1118 21% oxygen	Dilp5	87.1983
							w1118 21% oxygen	Dilp5	120.779
							w1118 21% oxygen	Dilp5	109.609
							Hph9 21% oxygen	Dilp5	87.1983
							Hph9 21% oxygen	Dilp5	25.3907
							Hph9 21% oxygen	Dilp5	67.0065
							Hph9 21% oxygen	Dilp5	48.0421
							Hph9 21% oxygen	Dilp5	42.7019
							Hph9 21% oxygen	Dilp5	50.0823
							w1118 5% oxygen	Dilp5	25.3907
							w1118 5% oxygen	Dilp5	24.6964
							w1118 5% oxygen	Dilp5	9.03941
							w1118 5% oxygen	Dilp5	27.4024
							w1118 5% oxygen	Dilp5	21.4995
							w1118 5% oxygen	Dilp5	45.4506

## Sheet: Figure 6
		Figure 6a						Figure 6b				Figure 6d		* in the incubation; qPCR was always brains alone					* in the incubation; qPCR was always brains alone				Figure 6e						Figure 6f					Figure 6g								Figure 6h						Figure 6i
		Genotype	Target gene	Relative expression				Ratio (GFP/RFP)				Genotype	Target gene	Tissues*	Relative expression		Genotype	Target gene	Tissues*	Relative values			21% O2, w1118	5% O2, w1118	21% O2, w1118	5% O2, w1118			21% O2	21% O2				ppl>Cas9/+	CG>Cas9/+	HphKO/+	ppl>Cas9, HphKO	CG>Cas9, HphKO				Genotype	Target gene	Relative expression				DILP2
		btl>+	bnl	50.1558				21% oxygen	5% oxygen			w1118 21% oxygen	Dilp2	brains	103.819		w1118 21% oxygen	Dilp2	brains + fat bodies	85.9052			brains + fat bodies	brains + fat bodies	brains	brains			w1118 brains + w1118 fat bodies	w1118 brains + Hph9 fat bodies				2759	2625	3091	2031	2366				ppl>Cas9/+	Dilp3	182.47				ppl>Cas9/+	ppl>Cas9, HphKO
		btl>+	bnl	48.7843				1.11204	2.76885			w1118 21% oxygen	Dilp2	brains	184.557		w1118 21% oxygen	Dilp2	brains + fat bodies	82.4058			0.2832	2.4182	1.3947	3.4927			1.1152	1.3127				2792	2808	3332	1826	2371				ppl>Cas9/+	Dilp3	146.171				2.05639	2.84413
		btl>+	bnl	58.8244				1.55394	2.48543			w1118 21% oxygen	Dilp2	brains	118.433		w1118 21% oxygen	Dilp2	brains + fat bodies	126.647			0.2482	1.6994	1.6999	3.0619			0.8277	2.6121				2736	3090	2933	2140	2194				ppl>Cas9/+	Dilp3	21.8796				1.05997	2.47984
		btl>+	bnl	48.7843				1.12829	2.4399			w1118 21% oxygen	Dilp2	brains	102.39		w1118 21% oxygen	Dilp2	brains + fat bodies	97.9976			0.1272	2.1312	0.6893	2.8904			0.7175	1.9793				2879	3146	3388	1834	2080				ppl>Cas9/+	Dilp3	44.6786				1.39468	0.817627
		btl>+	bnl	187.188				1.35847	1.45901			w1118 21% oxygen	Dilp2	brains	32.4001		w1118 21% oxygen	Dilp2	brains + fat bodies	81.2713			0.221	3.5727	1.4708	1.38			0.7208	3.4255				2935	3286	3085	2485	2370				ppl>Cas9/+	Dilp3	104.801				0.474016	1.52924
		btl>+	bnl	206.263				0.771351	2.40228			w1118 21% oxygen	Dilp2	brains	58.4012		w1118 21% oxygen	Dilp2	brains + fat bodies	125.773			0.1448	2.3266	0.6617	1.3349			0.3334	1.9271				3152	3323	2939	1972	2372				ppl>Cas9, HphKO	Dilp3	34.3327				0.597014	1.51069
		btl>btl-RNAi	bnl	259.276				1.30477	1.66016			w1118 5% oxygen	Dilp2	brains	132.324		w1118 5% oxygen	Dilp2	brains + fat bodies	45.7175			0.1311	1.4366	0.9303	1.4953			0.5749	2.4007				3280	3162	2873	2016	2098				ppl>Cas9, HphKO	Dilp3	10.8642				0.928073	2.48211
		btl>btl-RNAi	bnl	184.611				1.21216	1.32369			w1118 5% oxygen	Dilp2	brains	224.089		w1118 5% oxygen	Dilp2	brains + fat bodies	39.7994			0.1801	1.9546	0.7859	1.4655			0.8106	2.4897				3432	3221	3342	2391	2151				ppl>Cas9, HphKO	Dilp3	0.532743				0.712623	2.36534
		btl>btl-RNAi	bnl	212.062				1.10015	1.74697			w1118 5% oxygen	Dilp2	brains	167.489		w1118 5% oxygen	Dilp2	brains + fat bodies	33.6999			0.1106	1.5526	0.4142	1.2935			0.5114	1.3555				2858	2821	2555	2148	2340				ppl>Cas9, HphKO	Dilp3	5.39459				0.556513	1.26748
		btl>btl-RNAi	bnl	257.485				1.43054	1.99471			w1118 5% oxygen	Dilp2	brains	126.933		w1118 5% oxygen	Dilp2	brains + fat bodies	83.5562			0.0967	1.1018	0.4319	0.8326			0.7444	2.6924				2521	3232	2900	1971	2539				ppl>Cas9, HphKO	Dilp3	4.89569				1.24666	2.84636
		btl>btl-RNAi	bnl	587.459				1.34197	2.53309			w1118 5% oxygen	Dilp2	brains	75.9999		w1118 5% oxygen	Dilp2	brains + fat bodies	18.9572			0.2898	2.4641	0.3603	0.4859			0.4332	2.901				3304	2995	2928	1715	2275				ppl>Cas9, HphKO	Dilp3	7.52407				1.15863	1.47853
												w1118 5% oxygen	Dilp2	brains	252.113		w1118 5% oxygen	Dilp2	brains + fat bodies	14.4668			0.4002	2.9229	0.4153	0.4492			0.2126	1.7739				2749	2933	2322	1733	2128										0.815428	1.66126
																							0.2267	3.2405	0.5026	0.5167			0.4259	3.2086				2488	2949	3310	2030	2217											1.3841
																							0.2958	1.7634	0.227	0.254			0.2581	2.9412				3361	3341	2754	2429	2336											1.83408
												w1118 21% oxygen	Dilp3	brains	172.443		w1118 21% oxygen	Dilp3	brains + fat bodies	91.519			0.3885	1.2922	0.2596	0.3403			0.361	1.2654				3367	3100	2861	1987	2465											2.3674
												w1118 21% oxygen	Dilp3	brains	160.895		w1118 21% oxygen	Dilp3	brains + fat bodies	54.0416			1.005	1.4606	0.2139	0.441			0.5564	1.6502				3041	3061	2684	2026	2550											1.80273
												w1118 21% oxygen	Dilp3	brains	92.41		w1118 21% oxygen	Dilp3	brains + fat bodies	159.344			0.3802	1.8095	0.9888	0.3231			1.7452	1.131				3281	3362	2841	2182	2337											1.81005
												w1118 21% oxygen	Dilp3	brains	95.008		w1118 21% oxygen	Dilp3	brains + fat bodies	132.147			0.2222	0.5447	1.0227	0.4838			2.6815	2.1325				2800	2826	2919	2334	2464
												w1118 21% oxygen	Dilp3	brains	30.0643		w1118 21% oxygen	Dilp3	brains + fat bodies	89.6356			0.3918	0.5495	1.1312	0.465			1.1253	1.2967				3395	3336	2845	2479	2285
												w1118 21% oxygen	Dilp3	brains	49.1792		w1118 21% oxygen	Dilp3	brains + fat bodies	73.3131			0.4191	1.9058	1.1734	0.2602			3.6655	1.4377				3351	3286	2500	2056	2179
												w1118 5% oxygen	Dilp3	brains	108.382		w1118 5% oxygen	Dilp3	brains + fat bodies	29.7744			0.1539	1.2418	1.4082	1.1029			2.4025	1.2268				3006	3394	3120	2106	2041
												w1118 5% oxygen	Dilp3	brains	300.241		w1118 5% oxygen	Dilp3	brains + fat bodies	32.5819			0.1531	0.6063	1.1259	0.6457			1.5983	1.4003				2696	3341	2920	2053	2281
												w1118 5% oxygen	Dilp3	brains	227.54		w1118 5% oxygen	Dilp3	brains + fat bodies	30.4			0.1608	0.9037	0.9685	1.0386			1.4361	1.4283				3008	2989	2730	1671	2435
												w1118 5% oxygen	Dilp3	brains	127.114		w1118 5% oxygen	Dilp3	brains + fat bodies	80.7841			0.2066	1.8384	1.0028	1.0292			1.5078	0.9316				2719	3357		2004	1962
												w1118 5% oxygen	Dilp3	brains	110.659		w1118 5% oxygen	Dilp3	brains + fat bodies	20.3365			0.5951	3.0717	1.2887	0.5945			1.7743	0.7374				3060	3286		1916	2476
												w1118 5% oxygen	Dilp3	brains	242.187		w1118 5% oxygen	Dilp3	brains + fat bodies	52.9295			0.6716	0.6216	1.2977	0.6785			1.4939	0.6811				2866	3139			2129
																							0.5859	0.635	1.484	0.6461			0.515	0.6404				2815	2764			2365
																							0.4103	1.1307	1.2372	0.4511			0.3298	0.4512				2929				2131
												w1118 21% oxygen	Dilp5	brains	87.0026		w1118 21% oxygen	Dilp5	brains + fat bodies	79.829			0.6973	0.6265	1.4556	0.4067			0.3788	1.5103				2567				2334
												w1118 21% oxygen	Dilp5	brains	231.198		w1118 21% oxygen	Dilp5	brains + fat bodies	50.522			0.5656	0.4681	1.0222	0.2361			0.9336	1.0349				3389				2139
												w1118 21% oxygen	Dilp5	brains	95.8686		w1118 21% oxygen	Dilp5	brains + fat bodies	158.555			0.2935	0.8094	0.571	0.5144			1.3396	2.1282								2116
												w1118 21% oxygen	Dilp5	brains	90.0707		w1118 21% oxygen	Dilp5	brains + fat bodies	158.555			0.506	2.0219	0.8737	0.4961			1.0101	2.7847								2375
												w1118 21% oxygen	Dilp5	brains	40.0293		w1118 21% oxygen	Dilp5	brains + fat bodies	70.4653			0.6189	1.847	0.9651	0.3306			0.8848	1.0238								2436
												w1118 21% oxygen	Dilp5	brains	55.8307		w1118 21% oxygen	Dilp5	brains + fat bodies	82.0733			0.4636	1.3355	1.691	0.4099			1.0424	0.9251								2229
												w1118 5% oxygen	Dilp5	brains	151.48		w1118 5% oxygen	Dilp5	brains + fat bodies	51.2273			0.9714	1.3926	0.6709	0.3402			0.5826	1.4835								2134
												w1118 5% oxygen	Dilp5	brains	286.618		w1118 5% oxygen	Dilp5	brains + fat bodies	55.6705			0.7562	1.0628	0.8168	0.3265			0.8016	2.1197								2444
												w1118 5% oxygen	Dilp5	brains	252.999		w1118 5% oxygen	Dilp5	brains + fat bodies	34.2692			1.2474	1.8666	0.529	0.3026			0.8169	1.899								2061
												w1118 5% oxygen	Dilp5	brains	94.5487		w1118 5% oxygen	Dilp5	brains + fat bodies	87.964			1.0153	0.5844	0.4938	0.4252			0.6927	1.3494								2355
												w1118 5% oxygen	Dilp5	brains	206.928		w1118 5% oxygen	Dilp5	brains + fat bodies	22.7665			0.8159	0.8608	0.5004	0.4321			1.0209	1.1878								2212
																	w1118 5% oxygen	Dilp5	brains + fat bodies	8.6869			0.8327	1.2239	0.6046	0.2785			0.8479	1.004								2370
																							1.0099	2.4402	0.3913	0.3371			1.0132	1.4584								2302
																							1.1217	0.5882	0.358	0.2728				1.9852								2120
																							0.2771	2.7869	0.4114	0.3279				1.7401								1974
																							0.4762	0.263	0.4247	0.2789				1.8196								2480
																							0.389	1.4981	0.6214	0.2946				1.5915
																							0.3729	1.0509	0.5887	0.4578				2.178
																							0.6314	0.7357	0.5332	0.4968				1.3464
																							0.8305	0.6755	3.7133	0.3431				0.9772
																							0.5054	0.7121	1.8208	0.265				2.3491
																							0.7837	0.5898	2.3714	0.298				2.1844
																							0.6553	0.2754	1.8981	0.3188				3.8537
																								1.0947	1.782					3.7264
																								1.5218	0.9376					2.5207
																								1.27	1.5113					2.1583
																								1.1346	0.8433					2.4997
																								0.8638	1.6776					1.0673
																								0.8289	1.148					0.8311
																								0.5934	1.1873					0.731
																								0.6326						0.7083
																														2.6722
																														3.3244
																														2.3848
																														3.3232
																														2.0339
																														2.5559
																														3.4545
																														2.7782
																														2.6908

## Sheet: Figure 7
		Figure 7a																						Figure 7b
		Pupal size																						Fat body pS6 levels															Figure 7c
		Hph9 0.1x 21% O2	Hph9 0.3x 21% O2	Hph9 1x 21% O2		sima 0.1x 21% O2	sima 0.3x 21% O2	sima 1x 21% O2		sima 0.1x 5% O2	sima 0.3x 5% O2	sima 1x 5% O2		w1118 0.1x 21% O2	w1118 0.3x 21% O2	w1118 1x 21% O2		w1118 0.1x 5% O2	w1118 0.3x 5% O2	w1118 1x 5% O2				w1118 Fed 21% O2	w1118 Fed 5% O2	w1118 Starved 21% O2	w1118 Starved 5% O2	Hph9 Fed 21% O2	Hph9 Fed 5% O2	fga9 Starved 21% O2	fga9 Starved 5% O2	sima Fed 21% O2	sima Fed 5% O2	sima Starved 21% O2	sima Starved 5% O2				Lipid droplet size
		1925	2151	2046		2129	2351	2963		1575	2179	2412		1694	2578	2840		1666	1906	1783				77.2206	88.4903	15.2781	14.6088	11.0308	12.2131	16.7142	12.856	31.3511	36.4825	17.2086	21.6582				w1118 21% O2	w1118 5% O2	w1118 AA starvation	Hph9 21% O2	Hph9 5% O2	Hph9 AA starvation	sima 21% O2	sima 5% O2	sima AA starvation
		1962	2048	1849		1697	2225	2493		1747	2082	2418		1582	2308	3018		1727	1788	2146				69.7953	38.3526	20.6609	14.1317	10.0856	6.31189	10.2879	3.3499	56.8447	25.8599	18.1772	31.3894				2.7648	10.2032	16.9354	12.8226	7.61475	7.89575	3.14805	9.465	10.8951
		1599	2009	1723		1959	2352	3111		1554	2323	2288		1798	2137	2572		2104	1776	2059				225.26	46.0168	17.6965	15.6241	37.5373	9.13978	8.21731	9.69112	26.3969	44.5723	15.0069	21.6498				3.9976	6.1658	9.0786	5.18685	8.76385	7.71355	3.9548	9.8692	10.3497
		1901	1806	2299		1864	3058	2663		1671	2166	2097		1415	1930	2669		1839	2381	1837				187.064	49.0398	15.6067	18.6322	18.2347	21.2871	10.5112	26.5035	23.6331	50.889	14.5118	16.1682				3.3234	11.8627	10.0911	10.639	11.1908	7.6502	3.6925	6.96045	7.7658
		1983	2139	2010		2167	2457	2981		1612	1864	2428		2065	2479	2481		1587	2137	2324				38.537	56.7172	15.5864	16.6028	14.7267	24.2407	15.6815	9.57079	17.669	49.5385	15.0284	16.1742				3.50285	4.6086	10.4313	6.9022	9.76385	8.42225	3.46875	7.47415	15.2457
		1997	2072	1859		1834	2273	2914		1547	2168	2225		1737	2255	2951		1981	2207	1970				164.367	78.2736	18.7339	12.1838	9.51392	15.6402	8.95182	10.2933	35.5732	34.789	17.1697	12.5376				3.13355	5.09915	8.1614	6.34135	8.1282	8.431	4.1641	6.2012	9.12805
		1899	1911	1865		1824	2902	2625		1401	2239	2181		1914	2392	2859		1794	2059	2068				56.622	34.5693	21.2559	12	11.0063	7.89046	9.16433	10.5011	48.1323	32.1371	11.59	19.2763				3.4667	5.0445	8.51685	7.28845	10.4456	6.0622	4.45715	5.5358	17.9687
		1788	1446	2218		2021	2644	3174		1670	1694	2488		1737	2002	2590		2010	1823	1741				83.1225	57.7492	18.0904	14.0192	7.31099	7.84975	14.8614	33.815	103.124	24.0455	17.9617	22.6447				4.5685	7.46955	11.4179	5.5008	8.8138	7.91685	4.6811	4.3325	6.2959
		1623	2341	1856		1428	2788	2747		1829		2270		1653	2727	2636		1585	1986	1993				91.863	69.6678	32.871	21.9282	25.9659	36.0521	12.4137	23.1757	88.3119	30.34						4.11935	9.2023	12.6568	7.3543	8.9777	6.7506	4.225	9.2582	9.1324
		1834	2339	2196		1954	2358	2680		2109		2014		1758	2317	3172			1900	1821				115.878	83.4834		24.44	15.3014	59.8857	8.27777	37.1829	29.0542	43.2565						5.61035	5.33595	17.4986	5.43975	5.3265	5.72095	5.1035	8.469	9.0739
		1720	2215	2185		1690	2572	2866		1810		2591		1662	1719	2896			2145	1589				55.4511	56.7028		21.3691	45.4846	38.1323			27.4086							3.0122	8.67805	9.4805	13.547	11.7861	6.4631	5.5737	17.9808	9.2742
		2134	2106	2238		1976	2656	2993		1488		2304		1939	2522	2329			1762	2012				34.3634	33.3631		24.0407	26.0719				62.874							3.4486	7.65135	15.847	16.2625		10.4056	4.22625	10.2124	8.9533
		1826	2101	1841		2072	2784	2377		1751		2289		1693	1911	2639			1757	2120				132.316	75.7534							51.2943							4.03755	6.9096	15.0527	9.7362		6.599	5.06205	5.27215	8.9533
		1771	1919	1874		1754	2818	2555		1506		2186		1784	2303	3013			2443	2168				50.6124	74.9489							68.8058							5.1875	5.27895	10.2737	9.99535		8.43905	5.7111	10.9287	13.3319
		1682	1998	2191		2024	2710	2720				2430		1659	2136	2629			1970	1901				63.4337	68.6029							127.857										7.5655			4.1256	7.46055
		1870	1924	1713		1741	2655	2983				2021		2269	2238	2963			1972	1812				83.5852	82.9417							142.848													8.2123	13.8829
		1678	2081	1678		1572	2893	2626				2447		1786	2244	2777			1982	1993				127.385	13.3433							27.1188													5.3774
		1695	1736	1381		1393	2491	2857				2086		2010	2260	2483			2048	2212				167.884	12.9494							83.2973													4.5035
		1632	2320	1989		2181	2585	2478						1741	2550	2581			2118	1974				75.569	28.686							105.908													4.65555
		1702	2293	1460		2098	2358	3399						1769	2217	2692			2021	2049				59.8671	20.6567							79.7941
		1693	1916	2346		1828	2421	3118						1944	2350	2523			1868	1949				58.7872	56.3221							119.413
		1649	1942	1689		1822	2677	2902						1526	2809	3116			1999	2172				81.6618	89.2266							115.096
		1812	2113	2090		1893	2490	3305						1851	2236	2645			1737	1872				91.3146	134.361							124.924
		1744	2044	2284		1983	2709	2544						1998	2168	3295			1775	1873				59.3392	75.1542							16.7357
		1607	1932	2268		2499	2442	3032						1932	2135	3273			1815	1856				120.619								72.4095
		1536	1928	2116		2062	2472	2570						2127	2011	2547			1763	1825				150.26								75.4852
		1723	2321	1896		1984	2598	2580						1943	2432	2506			1769	2074				58.5807								119.699
		2034	2193	2050		2024	2390	2438						1800	2100	2583			1853	1842				45.8228								97.8193
		1692	1880	1930		2081	2812	2507						2042	2062	2635				2126				55.1386								67.5924
		1746	2022	1932		2101	2299	2532						2005	2273	2801				1840				318.279								19.4756
		2006	2617	2344		1480	2627	2531						2078	2074	2541				1987
		1835	1786	2021		2014	2869	2511						1843	1448	2964				2127
		2318	1968	2500		1841	2600	2571						1742		2932				2011
		1583	2489	1994		2226	2576	2985						1879		2458				1872
		2016	2489			2101	2401	2943						2187		2454				1921
		1912	1975				2631	2921								2501				2327
		1792	1776				2788	2557								2889				1856
		2299	2039				2655	2584								2601				1604
		2160	2008				2294	2417								2420				1969
		2025	2195				2459									2679				2103
		1622	2081				2231									2992				2330
		2094	2186				2226									2399				2293
		1828	2005				1925									2540				2196
		1791	2294				1984									2346				1986
		1843	1706				2523									2171				2234
		1786	1981				2674									2472
		1904	2250				2321									3008
		2000	2214				2274									2490
		1890	2124				2641
		1859	2282				2585
		2030	1692
		2587	2054
		2109	2288
		2100	1991
		2000	2291
		1836	1977
		2182	1962
		1644	2035
			2328
			2181
			1926
			2256
			1965
			2342
			2442
			2009
			2177
			2095
			2155
			2109
			1953

## Sheet: Figure 8
		Figure 8a					Figure 8b						Figure 8c
		DILP2					Genotype	Target gene	Relative expression				ppl>Cas9/+	UAS-simaKO/+	ppl>Cas9, simaKO
		ppl>Cas9/+	ppl>Cas9, simaKO				ppl>Cas9/+	Dilp3	152.002				-38.1107	17.8569	-4.72201
		1.51917	0.478574				ppl>Cas9/+	Dilp3	91.0093				8.53793	6.99863	5.60753
		0.948786	0.337472				ppl>Cas9/+	Dilp3	81.4556				5.422	19.2354	-3.41846
		0.361224	0.311366				ppl>Cas9/+	Dilp3	89.7564				-12.068	22.788	25.0954
		0.697128	0.166996				ppl>Cas9/+	Dilp3	141.822				10.5395	-7.0127	6.90191
		1.42036	0.164883				ppl>Cas9/+	Dilp3	43.9546				-8.36042	16.0822	22.2109
		1.52889	0.248482				ppl>Cas9, simaKO	Dilp3	105.269				-4.23731	8.59497	3.71495
		0.846411	0.0865964				ppl>Cas9, simaKO	Dilp3	135.105				-6.00036	-12.068	17.4469
		0.693883	0.150714				ppl>Cas9, simaKO	Dilp3	248.645				2.21129	-5.82428	1.03001
		0.984152	0.158209				ppl>Cas9, simaKO	Dilp3	210.539				-3.31402	-14.8982	-0.118731
							ppl>Cas9, simaKO	Dilp3	193.735				31.9501	-5.26167	18.3269
							ppl>Cas9, simaKO	Dilp3	281.686				4.53833	1.40554	21.0554
													-4.21545	-1.22099	40.5724
													3.03979	7.38423	39.4356
													-16.3529	18.9535	51.9899
													8.13226	-20.7211	36.2822
													28.1648	-6.60545	21.5447
													-9.8769	-25.7186	29.1112
															13.4121
															40.3585
															41.2014
															39.9811
															4.78521
															39.1414
															14.8881
															46.4292
															16.1641
															24.038
															12.8356
															17.3481
															40.3565
															9.73714
															19.478

## Sheet: Sup Fig 1
		Sup Fig. 1a				Sup Fig. 1b
		Triacylglycerol metabolism (P02782)	0.02			BMP/activin signaling pathway-drosophila (P06211)	0.018
		Histamine H2 receptor mediated signaling pathway (P04386)	0.02			Activin beta signaling pathway (P06210)	0.018
		Apoptosis signaling pathway (P00006)	0.04			Beta3 adrenergic receptor signaling pathway (P04379)	0.018
		Angiogenesis (P00005)	0.02			Beta2 adrenergic receptor signaling pathway (P04378)	0.018
		Insulin/IGF pathway-protein kinase B signaling cascade (P00033)	0.02			Metabotropic glutamate receptor group III pathway (P00039)	0.018
		Alpha adrenergic receptor signaling pathway (P00002)	0.06			Beta1 adrenergic receptor signaling pathway (P04377)	0.018
		Insulin/IGF pathway-mitogen activated protein kinase kinase/MAP kinase cascade (P00032)	0.02			5HT4 type receptor mediated signaling pathway (P04376)	0.018
		Cortocotropin releasing factor receptor signaling pathway (P04380)	0.02			Angiogenesis (P00005)	0.105
		Enkephalin release (P05913)	0.02			Ionotropic glutamate receptor pathway (P00037)	0.018
		Dopamine receptor mediated signaling pathway (P05912)	0.02			5HT3 type receptor mediated signaling pathway (P04375)	0.018
		Endothelin signaling pathway (P00019)	0.02			Alzheimer disease-presenilin pathway (P00004)	0.018
		2-arachidonoylglycerol biosynthesis (P05726)	0.06			5HT2 type receptor mediated signaling pathway (P04374)	0.018
		Gonadotropin-releasing hormone receptor pathway (P06664)	0.04			5HT1 type receptor mediated signaling pathway (P04373)	0.018
		Nicotine pharmacodynamics pathway (P06587)	0.02			Adrenaline and noradrenaline biosynthesis (P00001)	0.018
		Blood coagulation (P00011)	0.16			ALP23B signaling pathway (P06209)	0.018
		CCKR signaling map (P06959)	0.02			p53 pathway (P00059)	0.018
		Beta3 adrenergic receptor signaling pathway (P04379)	0.02			Wnt signaling pathway (P00057)	0.035
		Beta2 adrenergic receptor signaling pathway (P04378)	0.02			VEGF signaling pathway (P00056)	0.035
		Beta1 adrenergic receptor signaling pathway (P04377)	0.02			Thyrotropin-releasing hormone receptor signaling pathway (P04394)	0.018
		5HT4 type receptor mediated signaling pathway (P04376)	0.02			FGF signaling pathway (P00021)	0.07
		Heterotrimeric G-protein signaling pathway-Gq alpha and Go alpha mediated pathway (P00027)	0.02			TGF-beta signaling pathway (P00052)	0.018
		Wnt signaling pathway (P00057)	0.02			Oxytocin receptor mediated signaling pathway (P04391)	0.018
		Heterotrimeric G-protein signaling pathway-Gi alpha and Gs alpha mediated pathway (P00026)	0.14			EGF receptor signaling pathway (P00018)	0.035
		5HT1 type receptor mediated signaling pathway (P04373)	0.04			Opioid proopiomelanocortin pathway (P05917)	0.018
		Transcription regulation by bZIP transcription factor (P00055)	0.02			PDGF signaling pathway (P00047)	0.053
		TGF-beta signaling pathway (P00052)	0.02			Opioid prodynorphin pathway (P05916)	0.018
		FGF signaling pathway (P00021)	0.02			Opioid proenkephalin pathway (P05915)	0.018
		Plasminogen activating cascade (P00050)	0.06			Cadherin signaling pathway (P00012)	0.07
						Nicotinic acetylcholine receptor signaling pathway (P00044)	0.018
						Blood coagulation (P00011)	0.035
						Muscarinic acetylcholine receptor 2 and 4 signaling pathway (P00043)	0.018
						Dopamine receptor mediated signaling pathway (P05912)	0.018
						Muscarinic acetylcholine receptor 1 and 3 signaling pathway (P00042)	0.018
						Cortocotropin releasing factor receptor signaling pathway (P04380)	0.035
						CCKR signaling map (P06959)	0.018
						Metabotropic glutamate receptor group II pathway (P00040)	0.018
						Gonadotropin-releasing hormone receptor pathway (P06664)	0.035
						MYO signaling pathway (P06215)	0.018

## Sheet: Sup Fig 2
		Sup Fig. 2a						Sup Fig. 2b
		Pupal size						Duration of larval development (hours)
		btl>+	btl>btl-RNAiGD950	btl>btl-RNAiGD27108				btl>+	btl-RNAi/+	btl>btl-RNAi
		4883	2690	1979				116	115	131
		2816	2285	2263				116	115	131
		2267	2616	2410				116	115	131
		3088	2005	2197				116	115	139
		2375	2442	2299				116	115	139
		2676	2252	2277				116	115	139
		2443	2567	2193				116	115	139
		2550	2156	2312				118	115	139
		2600	2451	2453				118	121	139
		3228	2410	2405				118	121	139
		3147	2275	2655				118	121	139
		2837	2361	2358				118	121	139
		2198	2816	2367				118	121	139
		3480	2268	2183				118	121	139
		2583	2146	2353				118	121	139
		3018	2466	2532				118	121	139
		3111	2248	2790				118	121	139
		2700	2783	2303				121	121	139
		2969	2558	2464				121	121	139
		2994	2595	2584				121	121	139
		2564	2694	2368				121	121	142
		2860	2460	2459				121	121	142
		2876	2642	2452				121	121	142
		3055	2574	2468				121	121	142
		2750	2442	2480				121	121	142
		2515	2638	2384				121	121	142
		2540	2271	2668				121	121	142
		2437	1965	2418				121	121	142
		2382	2216	2597				121	121	142
		3080	2554	2511				121	121	142
		3251	2633	2790				121	125	142
		2225	2152	2252				121	125	142
		2392	2166	2288				121	125	142
		3184	2397	2711				121	125	142
		3102	2094	2541				121	125	142
		2788	1765	2307				121	125	142
		2557	2070	2607				124	125	144
		3159	2535	2485				124	125	144
		2722	2636	2334				124	125	144
		2304		2354				124	125	144
		2794		2407				124	125	144
		2433		2760				124	125	144
		2550		2529				124	125	144
				2294				127	125	144
				2133				127	125	144
				2295				139	125	147
				2335					125	147
				1929					125	147
									125	147
									125	147
									125	147
									125	147
									125	147
									125	147
									125	147
									125	150
									125	150
									125	150
									125	150
									139	150
									139	150
									139	150
									149	170
										170
										170
										170
										190
										190
										190

## Sheet: Sup Fig 3
		Sup Fig. 3a						Sup Fig. 3b						Sup Fig. 3c						Sup Fig. 3d
		Duration of larval development (hours)						Genotype	Target gene	Relative expression				Thick terminal branches (TTBs)						Pupal size
		w1118	btl>btl-RNAi	da>InR-RNAi	ppl>Tsc1/2			btl>+	E75B	92.5176				arm>	arm>btl-RNAi	arm>btl-RNAi, Dilp2				btl>+	btl>btl-RNAi	btl>InR-RNAi	btl>Akt-RNAi	btl>Tsc1/2	btl>TorDN
		118	131	140	140			btl>+	E75B	97.0835				6	3	4				2462	2176	2546	1866	2203	1843
		118	131	140	140			btl>+	E75B	52.6726				5	6	3				2454	1721	1866	2815	2169	1586
		118	131	140	140			btl>+	E75B	141.727				7	3	3				2781	1296	2813	2844	1819	1754
		118	139	140	140			btl>+	E75B	115.999				7	3	7				2579	1536	2358	2669	2336	1903
		118	139	140	140			btl>btl-RNAi	E75B	20.5494				7	4	4				2376	1925	2699	2622	2106	1898
		118	139	140	140			btl>btl-RNAi	E75B	14.6357				8	3	5				2806	2138	2714	3084	2458	1572
		118	139	149	140			btl>btl-RNAi	E75B	79.9733				7	7	3				2725	2385	2355	3409	2106	2055
		118	139	149	140			btl>btl-RNAi	E75B	26.976					6	4				2874	1538	2308	2053	2331	1865
		118	139	149	140			btl>btl-RNAi	E75B	38.2027					8	6				2542	2298	3148	3014	2596	2055
		118	139	149	140															2885	1743	2187	2906	2079	2343
		122	139	149	140															2542	2141	2132	2920	2502	1517
		122	139	149	140															2788	1921	2488	2997	2623	1747
		122	139	149	140															2850	2094	2592	2711	1930	1977
		122	139	149	140															2535	1467	2497	2982	2698	2403
		122	139	149	140															3097	1408	2676	3001	2079	2345
		122	139	149	140															2451	1486	3025	3164	2219	1240
		122	139	149	149															2932	1810	2410	2673	2086	1942
		122	139	149	149															2581	1687	2589	2688	2435	2198
		122	139	149	149															2837	1323	2693	2885	2204	1907
		122	139	149	149															2779	1398	3073	2862	2042	1972
		122	142	149	149															2377	1048	2703	3253	2184	2100
		122	142	149	149															2361	2206	2593	2879	2025	2091
		122	142	163	149															2479	1934	2234	2518	2250
		122	142	163	149															2857	1734	2850	2150	2074
		122	142	163	149															2456	2256	2277	2069
		122	142	163	149															2361	2238	2641	2834
		122	142	163	149															3032	2412	2484
		122	142	163	149															2513	1797	2704
		122	142	163	149															2618	1817	2560
		122	142	163	149															2718	2293	2683
		122	142	163	149															2850	1919	2931
		122	142	163	163															3016	1937	2587
		122	142	163	163															3086	1950	2672
		122	142	163	163															2856	1583	2529
		122	142	163	163															2548	1739	2650
		133	142	163	163															2888	1767	3084
		133	144	163	163															2448	2014
		133	144	163	163															2610	1676
		133	144	163	163															2102	1286
		133	144	163	163															2137	1406
		133	144	163	163															2250	2163
		133	144	163	163															2358	1801
		133	144	173	163															2313	2432
		133	144	173	163															2810	2772
		133	144	173	163															2605	2758
		133	147	173	163															2564	2441
		133	147	173	163															2631	2203
		133	147	173	163															2583	2293
		133	147	173	163															2338	2361
		133	147	173	163															2887	2455
		133	147	173	173															3103	2181
		133	147	173	173															2972
		133	147	173	173															2776
		133	147	173	173															2971
		133	147	173	173															2847
		133	150	173	173															2568
		133	150	173	173															2861
		133	150	173	173															3459
		133	150	173	187															2930
		138	150	173	187															2986
		138	150	173																2428
		138	150	173																2594
		138	170	173																2740
			170	173																2991
			170	187																2943
			170	187																2523
			190	187																3166
			190	187																2558
			190	187																2315
				187																3139
				187																2508
				187																2529
				197																2802
				197																2831
																				2840
																				2718
																				2269
																				2757
																				2568

[truncated: 3 more sheets: Sup Fig 4, Sup Fig 5, Sup Fig 6]
